# Supplementary material for: Tissue morphology influences the temporal program of human brain organoid development
Source: Cell Stem Cell. Author manuscript; Available in PMC 2024 Jan 11. (PMC10765088; doi:10.1016/j.stem.2023.09.003)
Supplement: Table S4 [file EMS192828-supplement-Table_S4.xlsx]

## Sheet: Suppl. Table 4A_GOterms morphol
gProfiler_RG (we analysed gene signature of clusters overrepresented in LSM organoids versus HSM from the MILOtest analysis)
source	term_name	term_id	adjusted_p_value	negative_log10_of_adjusted_p_value	term_size	query_size	intersection_size	effective_domain_size	intersections
GO:MF	GPI-linked ephrin receptor activity	GO:0005004	0.0138233	1.85939	7	29	2	20166	EPHA3,EPHA4
GO:MF	calcium ion binding	GO:0005509	0.0193409	1.71352	724	29	7	20166	ADGRV1,NRXN1,FAT4,CDH2,DGKB,SLC8A1,VCAN
GO:BP	heterophilic cell-cell adhesion via plasma membrane cell adhesion molecules	GO:0007157	1.11e-07	6.95646	49	30	6	21029	NRXN1,TENM4,FAT4,CDH2,TENM3,GRID2
GO:BP	neurogenesis	GO:0022008	0.000211444	3.6748	1639	30	13	21029	ADGRV1,NRXN1,BRINP3,TENM4,EPHA3,FAT4,CDH2,HECW1,LEF1,TENM3,EPHA4,GRID2,VCAN
GO:BP	regulation of postsynapse organization	GO:0099175	0.000222839	3.65201	86	30	5	21029	NRXN1,CDH2,DGKB,EPHA4,GRID2
GO:BP	nervous system development	GO:0007399	0.000391594	3.40716	2428	30	15	21029	ADGRV1,NRXN1,BRINP3,TENM4,EPHA3,FAT4,CDH2,HECW1,IL1RAPL2,LEF1,TENM3,SLC8A1,EPHA4,GRID2,VCAN
GO:BP	regulation of synapse organization	GO:0050807	0.000727457	3.13819	209	30	6	21029	NRXN1,CDH2,DGKB,IL1RAPL2,EPHA4,GRID2
GO:BP	generation of neurons	GO:0048699	0.000817885	3.08731	1519	30	12	21029	ADGRV1,NRXN1,BRINP3,TENM4,EPHA3,FAT4,CDH2,HECW1,LEF1,TENM3,EPHA4,GRID2
GO:BP	regulation of synapse structure or activity	GO:0050803	0.000858784	3.06612	215	30	6	21029	NRXN1,CDH2,DGKB,IL1RAPL2,EPHA4,GRID2
GO:BP	central nervous system development	GO:0007417	0.00169594	2.77059	1040	30	10	21029	NRXN1,TENM4,FAT4,CDH2,IL1RAPL2,LEF1,SLC8A1,EPHA4,GRID2,VCAN
GO:BP	cell-cell signaling	GO:0007267	0.00193274	2.71383	1646	30	12	21029	NRXN1,HTR2C,HMGA2,CADPS,CDH2,DGKB,HECW1,WWOX,LEF1,EPHA4,GRID2,SNCAIP
GO:BP	regulation of postsynaptic density organization	GO:1905874	0.00196392	2.70688	15	30	3	21029	NRXN1,CDH2,GRID2
GO:BP	ossification	GO:0001503	0.00223176	2.65135	407	30	7	21029	ADGRV1,FAT4,XYLT1,WWOX,LEF1,SLC8A1,VCAN
GO:BP	neuron differentiation	GO:0030182	0.00237058	2.62515	1364	30	11	21029	ADGRV1,NRXN1,BRINP3,TENM4,EPHA3,FAT4,CDH2,HECW1,TENM3,EPHA4,GRID2
GO:BP	regulation of developmental process	GO:0050793	0.00278059	2.55586	2421	30	14	21029	ADGRV1,NRXN1,BRINP3,HTR2C,HMGA2,TENM4,EPHA3,FAT4,CDH2,HECW1,LEF1,SLC8A1,EPHA4,GRID2
GO:BP	neuron development	GO:0048666	0.00291654	2.53513	1104	30	10	21029	ADGRV1,NRXN1,TENM4,EPHA3,FAT4,CDH2,HECW1,TENM3,EPHA4,GRID2
GO:BP	fasciculation of motor neuron axon	GO:0097156	0.00327907	2.48425	2	30	2	21029	EPHA3,EPHA4
GO:BP	cell-cell adhesion via plasma-membrane adhesion molecules	GO:0098742	0.00375428	2.42547	277	30	6	21029	NRXN1,TENM4,FAT4,CDH2,TENM3,GRID2
GO:BP	system development	GO:0048731	0.00375897	2.42493	4784	30	19	21029	ADGRV1,NRXN1,BRINP3,HMGA2,TENM4,EPHA3,FAT4,XYLT1,CDH2,HECW1,IL1RAPL2,WWOX,LEF1,PLEKHA5,TENM3,SLC8A1,EPHA4,GRID2,VCAN
GO:BP	cell adhesion	GO:0007155	0.00527319	2.27793	1480	30	11	21029	ADGRV1,NRXN1,TENM4,EPHA3,FAT4,CDH2,LEF1,TENM3,EPHA4,GRID2,VCAN
GO:BP	postsynapse organization	GO:0099173	0.00534253	2.27225	163	30	5	21029	NRXN1,CDH2,DGKB,EPHA4,GRID2
GO:BP	biological adhesion	GO:0022610	0.0055211	2.25797	1487	30	11	21029	ADGRV1,NRXN1,TENM4,EPHA3,FAT4,CDH2,LEF1,TENM3,EPHA4,GRID2,VCAN
GO:BP	anterograde trans-synaptic signaling	GO:0098916	0.00769383	2.11386	704	30	8	21029	NRXN1,HTR2C,CADPS,CDH2,DGKB,EPHA4,GRID2,SNCAIP
GO:BP	chemical synaptic transmission	GO:0007268	0.00769383	2.11386	704	30	8	21029	NRXN1,HTR2C,CADPS,CDH2,DGKB,EPHA4,GRID2,SNCAIP
GO:BP	neuron projection development	GO:0031175	0.00782375	2.10659	953	30	9	21029	ADGRV1,NRXN1,EPHA3,FAT4,CDH2,HECW1,TENM3,EPHA4,GRID2
GO:BP	trans-synaptic signaling	GO:0099537	0.00836168	2.07771	712	30	8	21029	NRXN1,HTR2C,CADPS,CDH2,DGKB,EPHA4,GRID2,SNCAIP
GO:BP	neuroligin clustering involved in postsynaptic membrane assembly	GO:0097118	0.00982849	2.00751	3	30	2	21029	NRXN1,CDH2
GO:BP	fasciculation of sensory neuron axon	GO:0097155	0.00982849	2.00751	3	30	2	21029	EPHA3,EPHA4
GO:BP	positive regulation of developmental process	GO:0051094	0.0103151	1.98653	1271	30	10	21029	ADGRV1,NRXN1,BRINP3,HTR2C,HMGA2,TENM4,LEF1,SLC8A1,EPHA4,GRID2
GO:BP	synaptic signaling	GO:0099536	0.010669	1.97188	736	30	8	21029	NRXN1,HTR2C,CADPS,CDH2,DGKB,EPHA4,GRID2,SNCAIP
GO:BP	multicellular organism development	GO:0007275	0.0108563	1.96432	5114	30	19	21029	ADGRV1,NRXN1,BRINP3,HMGA2,TENM4,EPHA3,FAT4,XYLT1,CDH2,HECW1,IL1RAPL2,WWOX,LEF1,PLEKHA5,TENM3,SLC8A1,EPHA4,GRID2,VCAN
GO:BP	developmental process	GO:0032502	0.0125261	1.90218	6326	30	21	21029	ADGRV1,NRXN1,BRINP3,HTR2C,HMGA2,MT-ATP6,TENM4,EPHA3,FAT4,XYLT1,CDH2,HECW1,IL1RAPL2,WWOX,LEF1,PLEKHA5,TENM3,SLC8A1,EPHA4,GRID2,VCAN
GO:BP	cell differentiation	GO:0030154	0.0131936	1.87964	4128	30	17	21029	ADGRV1,NRXN1,BRINP3,HTR2C,HMGA2,TENM4,EPHA3,FAT4,CDH2,HECW1,WWOX,LEF1,TENM3,SLC8A1,EPHA4,GRID2,VCAN
GO:BP	postsynapse assembly	GO:0099068	0.0155605	1.80798	29	30	3	21029	NRXN1,CDH2,GRID2
GO:BP	signaling	GO:0023052	0.015803	1.80126	6411	30	21	21029	ADGRV1,NRXN1,HTR2C,TTR,HMGA2,RGS6,TENM4,EPHA3,FAT4,CADPS,CDH2,DGKB,HECW1,IL1RAPL2,WWOX,LEF1,TENM3,SLC8A1,EPHA4,GRID2,SNCAIP
GO:BP	postsynaptic density organization	GO:0097106	0.0172728	1.76264	30	30	3	21029	NRXN1,CDH2,GRID2
GO:BP	cellular developmental process	GO:0048869	0.017401	1.75943	4210	30	17	21029	ADGRV1,NRXN1,BRINP3,HTR2C,HMGA2,TENM4,EPHA3,FAT4,CDH2,HECW1,WWOX,LEF1,TENM3,SLC8A1,EPHA4,GRID2,VCAN
GO:BP	cell communication	GO:0007154	0.0182794	1.73804	6465	30	21	21029	ADGRV1,NRXN1,HTR2C,TTR,HMGA2,RGS6,TENM4,EPHA3,FAT4,CADPS,CDH2,DGKB,HECW1,IL1RAPL2,WWOX,LEF1,TENM3,SLC8A1,EPHA4,GRID2,SNCAIP
GO:BP	postsynaptic specialization organization	GO:0099084	0.0210612	1.67652	32	30	3	21029	NRXN1,CDH2,GRID2
GO:BP	cell development	GO:0048468	0.0222202	1.65325	2079	30	12	21029	ADGRV1,NRXN1,TENM4,EPHA3,FAT4,CDH2,HECW1,LEF1,TENM3,SLC8A1,EPHA4,GRID2
GO:BP	mesenchymal cell differentiation	GO:0048762	0.0309359	1.50954	234	30	5	21029	HMGA2,EPHA3,CDH2,LEF1,EPHA4
GO:BP	regulation of plasma membrane bounded cell projection organization	GO:0120035	0.0344498	1.46281	618	30	7	21029	NRXN1,EPHA3,CDH2,HECW1,TENM3,EPHA4,GRID2
GO:BP	regulation of cell projection organization	GO:0031344	0.0405979	1.3915	634	30	7	21029	NRXN1,EPHA3,CDH2,HECW1,TENM3,EPHA4,GRID2
GO:BP	synapse organization	GO:0050808	0.0414585	1.38239	422	30	6	21029	NRXN1,CDH2,DGKB,IL1RAPL2,EPHA4,GRID2
GO:BP	cell-cell adhesion	GO:0098609	0.041715	1.37971	888	30	8	21029	ADGRV1,NRXN1,TENM4,FAT4,CDH2,LEF1,TENM3,GRID2
GO:BP	regulation of neuron projection development	GO:0010975	0.0472839	1.32529	432	30	6	21029	EPHA3,CDH2,HECW1,TENM3,EPHA4,GRID2
GO:BP	positive regulation of cell proliferation in bone marrow	GO:0071864	0.0490117	1.3097	6	30	2	21029	HMGA2,LEF1
GO:BP	modulation of chemical synaptic transmission	GO:0050804	0.0497914	1.30285	436	30	6	21029	NRXN1,CDH2,DGKB,EPHA4,GRID2,SNCAIP
GO:CC	synapse	GO:0045202	1.49e-05	4.82609	1305	30	12	21672	ADGRV1,NRXN1,HTR2C,CADPS,CDH2,DGKB,IL1RAPL2,PLEKHA5,SLC8A1,EPHA4,GRID2,SNCAIP
GO:CC	neuron projection	GO:0043005	2.11e-05	4.67504	1347	30	12	21672	ADGRV1,NRXN1,BRINP3,HTR2C,TENM4,EPHA3,CDH2,TENM3,SLC8A1,EPHA4,GRID2,VCAN
GO:CC	glutamatergic synapse	GO:0098978	6.16e-05	4.2106	332	30	7	21672	NRXN1,CADPS,DGKB,IL1RAPL2,PLEKHA5,EPHA4,GRID2
GO:CC	synaptic membrane	GO:0097060	0.000134819	3.87025	373	30	7	21672	NRXN1,CDH2,DGKB,SLC8A1,EPHA4,GRID2,SNCAIP
GO:CC	integral component of synaptic membrane	GO:0099699	0.000447082	3.34961	153	30	5	21672	NRXN1,CDH2,SLC8A1,EPHA4,GRID2
GO:CC	plasma membrane bounded cell projection	GO:0120025	0.000602046	3.22037	2205	30	13	21672	ADGRV1,NRXN1,BRINP3,HTR2C,TENM4,EPHA3,CDH2,WWOX,TENM3,SLC8A1,EPHA4,GRID2,VCAN
GO:CC	intrinsic component of synaptic membrane	GO:0099240	0.000647786	3.18857	165	30	5	21672	NRXN1,CDH2,SLC8A1,EPHA4,GRID2
GO:CC	cell projection	GO:0042995	0.00102514	2.98922	2312	30	13	21672	ADGRV1,NRXN1,BRINP3,HTR2C,TENM4,EPHA3,CDH2,WWOX,TENM3,SLC8A1,EPHA4,GRID2,VCAN
GO:CC	cell junction	GO:0030054	0.00212448	2.67275	2076	30	12	21672	ADGRV1,NRXN1,HTR2C,CADPS,CDH2,DGKB,IL1RAPL2,PLEKHA5,SLC8A1,EPHA4,GRID2,SNCAIP
GO:CC	integral component of postsynaptic membrane	GO:0099055	0.00498769	2.3021	121	30	4	21672	CDH2,SLC8A1,EPHA4,GRID2
GO:CC	intrinsic component of postsynaptic membrane	GO:0098936	0.00603265	2.21949	127	30	4	21672	CDH2,SLC8A1,EPHA4,GRID2
GO:CC	postsynaptic membrane	GO:0045211	0.00741589	2.12984	273	30	5	21672	CDH2,DGKB,SLC8A1,EPHA4,GRID2
GO:CC	presynaptic membrane	GO:0042734	0.00986551	2.00588	144	30	4	21672	NRXN1,CDH2,EPHA4,SNCAIP
GO:CC	presynapse	GO:0098793	0.0110513	1.95659	493	30	6	21672	NRXN1,CADPS,CDH2,SLC8A1,EPHA4,SNCAIP
GO:CC	postsynaptic density	GO:0014069	0.0162382	1.78946	322	30	5	21672	CDH2,PLEKHA5,SLC8A1,EPHA4,GRID2
GO:CC	asymmetric synapse	GO:0032279	0.0177159	1.75164	328	30	5	21672	CDH2,PLEKHA5,SLC8A1,EPHA4,GRID2
GO:CC	postsynaptic specialization	GO:0099572	0.0227783	1.64248	346	30	5	21672	CDH2,PLEKHA5,SLC8A1,EPHA4,GRID2
GO:CC	membrane	GO:0016020	0.0239139	1.62135	9818	30	24	21672	ADGRV1,NRXN1,HTR2C,TMTC1,RGS6,MT-ATP6,TENM4,EPHA3,FAT4,XYLT1,CADPS,CDH2,MGAT4C,DGKB,IL1RAPL2,WWOX,PLEKHA5,TENM3,ST6GALNAC5,SLC8A1,EPHA4,GRID2,SNCAIP,VCAN
GO:CC	neuron to neuron synapse	GO:0098984	0.0246919	1.60745	352	30	5	21672	CDH2,PLEKHA5,SLC8A1,EPHA4,GRID2
GO:CC	somatodendritic compartment	GO:0036477	0.0253477	1.59606	835	30	7	21672	NRXN1,BRINP3,HTR2C,SLC8A1,EPHA4,GRID2,SNCAIP
GO:CC	integral component of presynaptic membrane	GO:0099056	0.0282782	1.54855	71	30	3	21672	NRXN1,CDH2,EPHA4
GO:CC	postsynapse	GO:0098794	0.036616	1.43633	613	30	6	21672	CDH2,DGKB,PLEKHA5,SLC8A1,EPHA4,GRID2
GO:CC	intrinsic component of presynaptic membrane	GO:0098889	0.0373945	1.42719	78	30	3	21672	NRXN1,CDH2,EPHA4
GO:CC	Schaffer collateral - CA1 synapse	GO:0098685	0.0388344	1.41078	79	30	3	21672	NRXN1,DGKB,EPHA4
GO:CC	plasma membrane region	GO:0098590	0.0459143	1.33805	1237	30	8	21672	ADGRV1,NRXN1,CDH2,DGKB,SLC8A1,EPHA4,GRID2,SNCAIP
GO:CC	integral component of presynaptic active zone membrane	GO:0099059	0.0483759	1.31537	16	30	2	21672	NRXN1,CDH2
KEGG	Arrhythmogenic right ventricular cardiomyopathy	KEGG:05412	0.0361785	1.44155	77	18	3	8014	CDH2,LEF1,SLC8A1
WP	Arrhythmogenic right ventricular cardiomyopathy	WP:WP2118	0.048756	1.31197	76	16	3	7806	CDH2,LEF1,SLC8A1

## Sheet: Suppl. Table 4B_GOterms morphol
gProfiler_differentiating RG (we analysed gene signature of clusters overrepresented in LSM organoids versus HSM from the MILOtest analysis)
source	term_name	term_id	adjusted_p_value	negative_log10_of_adjusted_p_value	term_size	query_size	intersection_size	effective_domain_size	intersections
GO:MF	cell adhesion molecule binding	GO:0050839	0.0320173	1.49462	550	51	8	20166	NRG1,TENM4,DMD,PTPRZ1,CDH2,ASAP1,NLGN1,CTNNA2
GO:MF	beta-catenin binding	GO:0008013	0.0351139	1.45452	88	51	4	20166	LEF1,CDH2,RORA,CTNNA2
GO:BP	nervous system development	GO:0007399	5.38e-12	11.269	2428	53	30	21029	NRG1,HECW1,LSAMP,TENM4,LEF1,BRINP3,PHACTR1,DMD,ADGRV1,EPHA6,PLCB1,GRIK1,PTPRZ1,VCAN,IL1RAPL2,CDH2,UNC5C,SEMA3C,SLIT2,ASAP1,LRRN1,RORA,ROR2,FAT4,DAB1,NLGN1,IGSF21,OLFM3,ZNF536,CTNNA2
GO:BP	neurogenesis	GO:0022008	3.65e-10	9.43728	1639	53	24	21029	NRG1,HECW1,TENM4,LEF1,BRINP3,PHACTR1,DMD,ADGRV1,EPHA6,PTPRZ1,VCAN,CDH2,UNC5C,SEMA3C,SLIT2,ASAP1,RORA,ROR2,FAT4,DAB1,NLGN1,OLFM3,ZNF536,CTNNA2
GO:BP	generation of neurons	GO:0048699	7.24e-10	9.14046	1519	53	23	21029	NRG1,HECW1,TENM4,LEF1,BRINP3,PHACTR1,DMD,ADGRV1,EPHA6,PTPRZ1,CDH2,UNC5C,SEMA3C,SLIT2,ASAP1,RORA,ROR2,FAT4,DAB1,NLGN1,OLFM3,ZNF536,CTNNA2
GO:BP	neuron differentiation	GO:0030182	8.19e-10	9.08687	1364	53	22	21029	NRG1,HECW1,TENM4,BRINP3,PHACTR1,DMD,ADGRV1,EPHA6,PTPRZ1,CDH2,UNC5C,SEMA3C,SLIT2,ASAP1,RORA,ROR2,FAT4,DAB1,NLGN1,OLFM3,ZNF536,CTNNA2
GO:BP	central nervous system development	GO:0007417	6.76e-08	7.16975	1040	53	18	21029	NRG1,TENM4,LEF1,PHACTR1,DMD,PLCB1,GRIK1,PTPRZ1,VCAN,IL1RAPL2,CDH2,UNC5C,SLIT2,RORA,ROR2,FAT4,DAB1,CTNNA2
GO:BP	neuron development	GO:0048666	1.8e-07	6.745	1104	53	18	21029	HECW1,TENM4,PHACTR1,DMD,ADGRV1,EPHA6,PTPRZ1,CDH2,UNC5C,SEMA3C,SLIT2,ASAP1,ROR2,FAT4,DAB1,NLGN1,OLFM3,CTNNA2
GO:BP	system development	GO:0048731	2.7e-07	6.56927	4784	53	34	21029	NRG1,HECW1,LSAMP,HMGA2,TENM4,LEF1,BRINP3,PHACTR1,DMD,ADGRV1,EPHA6,PLCB1,GRIK1,PTPRZ1,VCAN,IL1RAPL2,CDH2,UNC5C,SEMA3C,SLIT2,ASAP1,LRRN1,RORA,ROR2,FAT4,DAB1,NLGN1,IGSF21,OLFM3,ZNF536,WWOX,CTNNA2,STOX1,FREM2
GO:BP	multicellular organism development	GO:0007275	3.08e-07	6.51083	5114	53	35	21029	NRG1,HECW1,LSAMP,HMGA2,TENM4,LEF1,BRINP3,PHACTR1,DMD,ADGRV1,EPHA6,PLCB1,GRIK1,PTPRZ1,VCAN,IL1RAPL2,CDH2,UNC5C,SEMA3C,SLIT2,ASAP1,LRRN1,RORA,ROR2,FAT4,DACH1,DAB1,NLGN1,IGSF21,OLFM3,ZNF536,WWOX,CTNNA2,STOX1,FREM2
GO:BP	neuron projection development	GO:0031175	1.71e-06	5.767	953	53	16	21029	HECW1,PHACTR1,DMD,ADGRV1,EPHA6,PTPRZ1,CDH2,UNC5C,SEMA3C,SLIT2,ASAP1,ROR2,FAT4,DAB1,NLGN1,CTNNA2
GO:BP	anatomical structure development	GO:0048856	7.98e-06	5.09801	5718	53	35	21029	NRG1,HECW1,LSAMP,HMGA2,TENM4,LEF1,BRINP3,PHACTR1,DMD,ADGRV1,EPHA6,PLCB1,GRIK1,PTPRZ1,VCAN,IL1RAPL2,CDH2,UNC5C,SEMA3C,SLIT2,ASAP1,LRRN1,RORA,ROR2,FAT4,DACH1,DAB1,NLGN1,IGSF21,OLFM3,ZNF536,WWOX,CTNNA2,STOX1,FREM2
GO:BP	cell development	GO:0048468	1.99e-05	4.70069	2079	53	21	21029	NRG1,HECW1,TENM4,LEF1,PHACTR1,DMD,ADGRV1,EPHA6,PLCB1,PTPRZ1,CDH2,UNC5C,SEMA3C,SLIT2,ASAP1,ROR2,FAT4,DAB1,NLGN1,OLFM3,CTNNA2
GO:BP	pallium development	GO:0021543	2.31e-05	4.637	173	53	8	21029	LEF1,PHACTR1,DMD,PLCB1,CDH2,SLIT2,FAT4,DAB1
GO:BP	telencephalon development	GO:0021537	2.65e-05	4.577	254	53	9	21029	NRG1,LEF1,PHACTR1,DMD,PLCB1,CDH2,SLIT2,FAT4,DAB1
GO:BP	cerebral cortex development	GO:0021987	3.43e-05	4.46409	117	53	7	21029	PHACTR1,DMD,PLCB1,CDH2,SLIT2,FAT4,DAB1
GO:BP	regulation of developmental process	GO:0050793	5.29e-05	4.27688	2421	53	22	21029	NRG1,HECW1,HMGA2,TENM4,LEF1,BRINP3,DMD,ADGRV1,PLCB1,PTPRZ1,CDH2,SEMA3C,SLIT2,ASAP1,LRRN1,RORA,ROR2,FAT4,DAB1,NLGN1,ZNF536,STOX1
GO:BP	cellular component morphogenesis	GO:0032989	6.04e-05	4.21896	749	53	13	21029	HECW1,TENM4,PHACTR1,DMD,EPHA6,PTPRZ1,CDH2,UNC5C,SEMA3C,SLIT2,DAB1,NLGN1,CTNNA2
GO:BP	anatomical structure morphogenesis	GO:0009653	6.6e-05	4.1803	2685	53	23	21029	NRG1,HECW1,HMGA2,TENM4,LEF1,PHACTR1,DMD,EPHA6,PTPRZ1,CDH2,UNC5C,SEMA3C,SLIT2,RORA,ROR2,FAT4,DAB1,NLGN1,OLFM3,WWOX,CTNNA2,STOX1,FREM2
GO:BP	neuron projection morphogenesis	GO:0048812	6.74e-05	4.17149	619	53	12	21029	HECW1,PHACTR1,DMD,EPHA6,PTPRZ1,CDH2,UNC5C,SEMA3C,SLIT2,DAB1,NLGN1,CTNNA2
GO:BP	plasma membrane bounded cell projection morphogenesis	GO:0120039	8.76e-05	4.05758	634	53	12	21029	HECW1,PHACTR1,DMD,EPHA6,PTPRZ1,CDH2,UNC5C,SEMA3C,SLIT2,DAB1,NLGN1,CTNNA2
GO:BP	gliogenesis	GO:0042063	9.07e-05	4.04247	293	53	9	21029	NRG1,TENM4,LEF1,DMD,PTPRZ1,VCAN,CDH2,ROR2,DAB1
GO:BP	cell projection morphogenesis	GO:0048858	9.38e-05	4.02771	638	53	12	21029	HECW1,PHACTR1,DMD,EPHA6,PTPRZ1,CDH2,UNC5C,SEMA3C,SLIT2,DAB1,NLGN1,CTNNA2
GO:BP	cell part morphogenesis	GO:0032990	0.000129229	3.88864	657	53	12	21029	HECW1,PHACTR1,DMD,EPHA6,PTPRZ1,CDH2,UNC5C,SEMA3C,SLIT2,DAB1,NLGN1,CTNNA2
GO:BP	developmental process	GO:0032502	0.000138066	3.85991	6326	53	35	21029	NRG1,HECW1,LSAMP,HMGA2,TENM4,LEF1,BRINP3,PHACTR1,DMD,ADGRV1,EPHA6,PLCB1,GRIK1,PTPRZ1,VCAN,IL1RAPL2,CDH2,UNC5C,SEMA3C,SLIT2,ASAP1,LRRN1,RORA,ROR2,FAT4,DACH1,DAB1,NLGN1,IGSF21,OLFM3,ZNF536,WWOX,CTNNA2,STOX1,FREM2
GO:BP	glial cell differentiation	GO:0010001	0.000149423	3.82558	220	53	8	21029	NRG1,TENM4,LEF1,DMD,PTPRZ1,CDH2,ROR2,DAB1
GO:BP	multicellular organismal process	GO:0032501	0.000177287	3.75132	7474	53	38	21029	NRG1,HECW1,LSAMP,HMGA2,TENM4,LEF1,BRINP3,PHACTR1,DMD,GRIA1,ADGRV1,EPHA6,PLCB1,GRIK1,PTPRZ1,VCAN,TRPM3,IL1RAPL2,CDH2,UNC5C,SEMA3C,SLIT2,DGKB,ASAP1,LRRN1,RORA,ROR2,FAT4,DACH1,DAB1,NLGN1,IGSF21,OLFM3,ZNF536,WWOX,CTNNA2,STOX1,FREM2
GO:BP	cell morphogenesis involved in neuron differentiation	GO:0048667	0.000235386	3.62822	559	53	11	21029	HECW1,PHACTR1,EPHA6,PTPRZ1,CDH2,UNC5C,SEMA3C,SLIT2,DAB1,NLGN1,CTNNA2
GO:BP	cell morphogenesis	GO:0000902	0.000264177	3.57811	1010	53	14	21029	NRG1,HECW1,LEF1,PHACTR1,DMD,EPHA6,PTPRZ1,CDH2,UNC5C,SEMA3C,SLIT2,DAB1,NLGN1,CTNNA2
GO:BP	heterophilic cell-cell adhesion via plasma membrane cell adhesion molecules	GO:0007157	0.000293835	3.5319	49	53	5	21029	TENM4,CDH2,FAT4,NLGN1,IGSF21
GO:BP	cell morphogenesis involved in differentiation	GO:0000904	0.00033807	3.47099	718	53	12	21029	HECW1,LEF1,PHACTR1,EPHA6,PTPRZ1,CDH2,UNC5C,SEMA3C,SLIT2,DAB1,NLGN1,CTNNA2
GO:BP	synaptic signaling	GO:0099536	0.000441177	3.35539	736	53	12	21029	CADPS,NRG1,GRIA1,PLCB1,GRIK1,CDH2,SORCS2,RAB3B,DGKB,SNCAIP,ROR2,NLGN1
GO:BP	cell-cell signaling	GO:0007267	0.000608864	3.21548	1646	53	17	21029	CADPS,NRG1,HECW1,HMGA2,LEF1,GRIA1,PLCB1,GRIK1,CDH2,SORCS2,RAB3B,DGKB,SNCAIP,ROR2,TLE4,NLGN1,WWOX
GO:BP	cell differentiation	GO:0030154	0.000664305	3.17763	4128	53	27	21029	NRG1,HECW1,HMGA2,TENM4,LEF1,BRINP3,PHACTR1,DMD,ADGRV1,EPHA6,PLCB1,PTPRZ1,VCAN,CDH2,UNC5C,SEMA3C,SLIT2,ASAP1,RORA,ROR2,FAT4,DAB1,NLGN1,OLFM3,ZNF536,WWOX,CTNNA2
GO:BP	brain development	GO:0007420	0.000667202	3.17574	765	53	12	21029	NRG1,LEF1,PHACTR1,DMD,PLCB1,CDH2,UNC5C,SLIT2,RORA,FAT4,DAB1,CTNNA2
GO:BP	positive regulation of developmental process	GO:0051094	0.000684052	3.16491	1271	53	15	21029	NRG1,HMGA2,TENM4,LEF1,BRINP3,DMD,ADGRV1,PLCB1,PTPRZ1,SLIT2,LRRN1,ROR2,DAB1,NLGN1,STOX1
GO:BP	plasma membrane bounded cell projection organization	GO:0120036	0.000811963	3.09046	1479	53	16	21029	HECW1,PHACTR1,DMD,ADGRV1,EPHA6,PTPRZ1,CDH2,UNC5C,SEMA3C,SLIT2,ASAP1,ROR2,FAT4,DAB1,NLGN1,CTNNA2
GO:BP	forebrain development	GO:0030900	0.000956625	3.01926	387	53	9	21029	NRG1,LEF1,PHACTR1,DMD,PLCB1,CDH2,SLIT2,FAT4,DAB1
GO:BP	cellular developmental process	GO:0048869	0.00100413	2.99821	4210	53	27	21029	NRG1,HECW1,HMGA2,TENM4,LEF1,BRINP3,PHACTR1,DMD,ADGRV1,EPHA6,PLCB1,PTPRZ1,VCAN,CDH2,UNC5C,SEMA3C,SLIT2,ASAP1,RORA,ROR2,FAT4,DAB1,NLGN1,OLFM3,ZNF536,WWOX,CTNNA2
GO:BP	cell projection organization	GO:0030030	0.00118314	2.92696	1521	53	16	21029	HECW1,PHACTR1,DMD,ADGRV1,EPHA6,PTPRZ1,CDH2,UNC5C,SEMA3C,SLIT2,ASAP1,ROR2,FAT4,DAB1,NLGN1,CTNNA2
GO:BP	head development	GO:0060322	0.00125735	2.90054	812	53	12	21029	NRG1,LEF1,PHACTR1,DMD,PLCB1,CDH2,UNC5C,SLIT2,RORA,FAT4,DAB1,CTNNA2
GO:BP	regulation of cell differentiation	GO:0045595	0.00140921	2.85103	1541	53	16	21029	NRG1,TENM4,LEF1,BRINP3,DMD,ADGRV1,PLCB1,PTPRZ1,SEMA3C,SLIT2,RORA,ROR2,FAT4,DAB1,NLGN1,ZNF536
GO:BP	chemical synaptic transmission	GO:0007268	0.0023165	2.63517	704	53	11	21029	CADPS,GRIA1,PLCB1,GRIK1,CDH2,SORCS2,RAB3B,DGKB,SNCAIP,ROR2,NLGN1
GO:BP	anterograde trans-synaptic signaling	GO:0098916	0.0023165	2.63517	704	53	11	21029	CADPS,GRIA1,PLCB1,GRIK1,CDH2,SORCS2,RAB3B,DGKB,SNCAIP,ROR2,NLGN1
GO:BP	regulation of neuron projection development	GO:0010975	0.00238657	2.62223	432	53	9	21029	HECW1,DMD,CDH2,SEMA3C,SLIT2,ROR2,DAB1,NLGN1,CTNNA2
GO:BP	hindbrain radial glia guided cell migration	GO:0021932	0.00251255	2.59989	9	53	3	21029	LEF1,DAB1,CTNNA2
GO:BP	modulation of chemical synaptic transmission	GO:0050804	0.0025753	2.58917	436	53	9	21029	GRIA1,PLCB1,GRIK1,CDH2,SORCS2,DGKB,SNCAIP,ROR2,NLGN1
GO:BP	trans-synaptic signaling	GO:0099537	0.00258639	2.58731	712	53	11	21029	CADPS,GRIA1,PLCB1,GRIK1,CDH2,SORCS2,RAB3B,DGKB,SNCAIP,ROR2,NLGN1
GO:BP	regulation of trans-synaptic signaling	GO:0099177	0.00262446	2.58096	437	53	9	21029	GRIA1,PLCB1,GRIK1,CDH2,SORCS2,DGKB,SNCAIP,ROR2,NLGN1
GO:BP	cell surface receptor signaling pathway	GO:0007166	0.00299117	2.52416	2783	53	21	21029	NRG1,HECW1,DOK6,LEF1,GRIA1,ADGRV1,EPHA6,PLCB1,GRIK1,IL1RAPL2,CDH2,UNC5C,SEMA3C,SLIT2,RORA,ROR2,TLE4,FAT4,DAB1,NLGN1,WWOX
GO:BP	regulation of multicellular organismal development	GO:2000026	0.00625361	2.20387	1315	53	14	21029	NRG1,HMGA2,TENM4,LEF1,ADGRV1,PLCB1,PTPRZ1,SEMA3C,SLIT2,LRRN1,ROR2,FAT4,DAB1,NLGN1
GO:BP	regulation of localization	GO:0032879	0.008079	2.09264	2701	53	20	21029	CADPS,NRG1,HECW1,LEF1,PHACTR1,DMD,PLCB1,CDH2,UNC5C,FRMD4A,SEMA3C,SLIT2,RAB3B,SNCAIP,DPP10,ROR2,NKAIN2,DACH1,NLGN1,CTNNA2
GO:BP	negative chemotaxis	GO:0050919	0.0108484	1.96463	46	53	4	21029	NRG1,UNC5C,SEMA3C,SLIT2
GO:BP	cell-cell adhesion via plasma-membrane adhesion molecules	GO:0098742	0.0117161	1.93122	277	53	7	21029	NRG1,TENM4,CDH2,FAT4,DAB1,NLGN1,IGSF21
GO:BP	regulation of cell communication	GO:0010646	0.0128783	1.89014	3313	53	22	21029	NRG1,HECW1,DOK6,LEF1,DMD,GRIA1,ADGRV1,PLCB1,GRIK1,CDH2,SORCS2,SLIT2,DGKB,SNCAIP,RORA,ROR2,TLE4,DAB1,NLGN1,ZNF536,WWOX,STOX1
GO:BP	regulation of signaling	GO:0023051	0.0138139	1.85968	3327	53	22	21029	NRG1,HECW1,DOK6,LEF1,DMD,GRIA1,ADGRV1,PLCB1,GRIK1,CDH2,SORCS2,SLIT2,DGKB,SNCAIP,RORA,ROR2,TLE4,DAB1,NLGN1,ZNF536,WWOX,STOX1
GO:BP	cell communication	GO:0007154	0.0154508	1.81105	6465	53	32	21029	CADPS,NRG1,HECW1,HMGA2,TENM4,DOK6,LEF1,DMD,GRIA1,ADGRV1,EPHA6,PLCB1,GRIK1,IL1RAPL2,CDH2,SORCS2,UNC5C,SEMA3C,SLIT2,RAB3B,DGKB,SNCAIP,RORA,ROR2,TLE4,FAT4,DAB1,NLGN1,ZNF536,WWOX,STOX1,FREM2
GO:BP	synapse organization	GO:0050808	0.0197906	1.70354	422	53	8	21029	NRG1,IL1RAPL2,CDH2,DGKB,LRRN1,NLGN1,IGSF21,CTNNA2
GO:BP	cell migration in hindbrain	GO:0021535	0.0200515	1.69785	17	53	3	21029	LEF1,DAB1,CTNNA2
GO:BP	axonogenesis	GO:0007409	0.0230616	1.63711	431	53	8	21029	EPHA6,PTPRZ1,CDH2,UNC5C,SEMA3C,SLIT2,DAB1,CTNNA2
GO:BP	cell adhesion	GO:0007155	0.0244143	1.61236	1480	53	14	21029	NRG1,LSAMP,TENM4,LEF1,DMD,ADGRV1,VCAN,CDH2,FAT4,DAB1,NLGN1,IGSF21,CTNNA2,FREM2
GO:BP	biological adhesion	GO:0022610	0.0257575	1.5891	1487	53	14	21029	NRG1,LSAMP,TENM4,LEF1,DMD,ADGRV1,VCAN,CDH2,FAT4,DAB1,NLGN1,IGSF21,CTNNA2,FREM2
GO:BP	regulation of synapse organization	GO:0050807	0.0279046	1.55432	209	53	6	21029	IL1RAPL2,CDH2,DGKB,LRRN1,NLGN1,CTNNA2
GO:BP	animal organ development	GO:0048513	0.0309315	1.5096	3494	53	22	21029	NRG1,HMGA2,TENM4,LEF1,PHACTR1,DMD,ADGRV1,PLCB1,PTPRZ1,CDH2,UNC5C,SEMA3C,SLIT2,RORA,ROR2,FAT4,DAB1,OLFM3,WWOX,CTNNA2,STOX1,FREM2
GO:BP	regulation of synapse structure or activity	GO:0050803	0.0327579	1.48468	215	53	6	21029	IL1RAPL2,CDH2,DGKB,LRRN1,NLGN1,CTNNA2
GO:BP	neurotransmitter receptor metabolic process	GO:0045213	0.0373346	1.42789	3	53	2	21029	NRG1,DMD
GO:BP	positive regulation of synaptic vesicle clustering	GO:2000809	0.0373346	1.42789	3	53	2	21029	CDH2,NLGN1
GO:BP	regulation of cellular component organization	GO:0051128	0.0429398	1.36714	2246	53	17	21029	NRG1,HECW1,DMD,PLCB1,IL1RAPL2,CDH2,SEMA3C,SLIT2,DGKB,ASAP1,SNCAIP,LRRN1,ROR2,DAB1,NLGN1,CTNNA2,STOX1
GO:BP	regulation of plasma membrane bounded cell projection organization	GO:0120035	0.0430776	1.36575	618	53	9	21029	HECW1,DMD,CDH2,SEMA3C,SLIT2,ROR2,DAB1,NLGN1,CTNNA2
GO:BP	negative regulation of cell communication	GO:0010648	0.0435303	1.36121	1347	53	13	21029	NRG1,HECW1,DMD,GRIA1,CDH2,SORCS2,SLIT2,RORA,ROR2,TLE4,DAB1,ZNF536,WWOX
GO:BP	signaling	GO:0023052	0.0435425	1.36109	6411	53	31	21029	CADPS,NRG1,HECW1,HMGA2,TENM4,DOK6,LEF1,DMD,GRIA1,ADGRV1,EPHA6,PLCB1,GRIK1,IL1RAPL2,CDH2,SORCS2,UNC5C,SEMA3C,SLIT2,RAB3B,DGKB,SNCAIP,RORA,ROR2,TLE4,FAT4,DAB1,NLGN1,ZNF536,WWOX,STOX1
GO:BP	negative regulation of signaling	GO:0023057	0.0445652	1.351	1350	53	13	21029	NRG1,HECW1,DMD,GRIA1,CDH2,SORCS2,SLIT2,RORA,ROR2,TLE4,DAB1,ZNF536,WWOX
GO:BP	axon development	GO:0061564	0.0478227	1.32037	477	53	8	21029	EPHA6,PTPRZ1,CDH2,UNC5C,SEMA3C,SLIT2,DAB1,CTNNA2
GO:CC	synapse	GO:0045202	3.8e-09	8.42036	1305	54	20	21672	CADPS,NRG1,PHACTR1,DMD,GRIA1,ADGRV1,PLCB1,GRIK1,PTPRZ1,IL1RAPL2,CDH2,SORCS2,UNC5C,RAB3B,DGKB,ASAP1,SNCAIP,NLGN1,IGSF21,OLFM3
GO:CC	cell junction	GO:0030054	3.27e-07	6.48513	2076	54	22	21672	CADPS,NRG1,PHACTR1,DMD,GRIA1,ADGRV1,PLCB1,GRIK1,PTPRZ1,IL1RAPL2,CDH2,SORCS2,UNC5C,FRMD4A,RAB3B,DGKB,ASAP1,SNCAIP,NLGN1,IGSF21,OLFM3,CTNNA2
GO:CC	postsynaptic membrane	GO:0045211	5.64e-06	5.24845	273	54	9	21672	NRG1,DMD,GRIA1,GRIK1,CDH2,SORCS2,DGKB,NLGN1,IGSF21
GO:CC	synaptic membrane	GO:0097060	6.14e-06	5.21188	373	54	10	21672	NRG1,DMD,GRIA1,GRIK1,CDH2,SORCS2,DGKB,SNCAIP,NLGN1,IGSF21
GO:CC	postsynapse	GO:0098794	6.69e-05	4.17451	613	54	11	21672	NRG1,DMD,GRIA1,PLCB1,GRIK1,CDH2,SORCS2,DGKB,ASAP1,NLGN1,IGSF21
GO:CC	cell periphery	GO:0071944	0.000149585	3.82511	6181	54	33	21672	NRG1,LSAMP,TENM4,CACHD1,DMD,GRIA1,ADGRV1,EPHA6,GRIK1,PTPRZ1,VCAN,TRPM3,IL1RAPL2,CDH2,SORCS2,UNC5C,SEMA3C,RAB3B,DGKB,ASAP1,SNCAIP,LRRN1,DPP10,ROR2,NKAIN2,FAT4,NLGN1,IGSF21,OLFM3,WWOX,CTNNA2,STOX1,FREM2
GO:CC	neuron projection	GO:0043005	0.000159053	3.79846	1347	54	15	21672	NRG1,TENM4,BRINP3,DMD,GRIA1,ADGRV1,EPHA6,VCAN,CDH2,SORCS2,UNC5C,ASAP1,ROR2,NLGN1,CTNNA2
GO:CC	presynapse	GO:0098793	0.000808053	3.09256	493	54	9	21672	CADPS,NRG1,DMD,GRIA1,CDH2,RAB3B,SNCAIP,NLGN1,IGSF21
GO:CC	plasma membrane	GO:0005886	0.00118761	2.92533	5694	54	30	21672	NRG1,LSAMP,TENM4,CACHD1,DMD,GRIA1,ADGRV1,EPHA6,GRIK1,PTPRZ1,TRPM3,IL1RAPL2,CDH2,SORCS2,UNC5C,SEMA3C,RAB3B,DGKB,ASAP1,SNCAIP,DPP10,ROR2,NKAIN2,FAT4,NLGN1,IGSF21,OLFM3,WWOX,CTNNA2,FREM2
GO:CC	postsynaptic specialization membrane	GO:0099634	0.00279348	2.55385	118	54	5	21672	NRG1,GRIA1,CDH2,SORCS2,NLGN1
GO:CC	intrinsic component of plasma membrane	GO:0031226	0.00309699	2.50906	1713	54	15	21672	NRG1,TENM4,GRIA1,EPHA6,GRIK1,PTPRZ1,TRPM3,CDH2,SORCS2,SEMA3C,DPP10,ROR2,NLGN1,IGSF21,OLFM3
GO:CC	glutamatergic synapse	GO:0098978	0.00441418	2.35515	332	54	7	21672	CADPS,NRG1,GRIA1,PLCB1,IL1RAPL2,DGKB,NLGN1
GO:CC	integral component of plasma membrane	GO:0005887	0.00807237	2.093	1630	54	14	21672	NRG1,TENM4,GRIA1,EPHA6,GRIK1,PTPRZ1,TRPM3,CDH2,SORCS2,SEMA3C,DPP10,ROR2,NLGN1,OLFM3
GO:CC	plasma membrane region	GO:0098590	0.0103599	1.98465	1237	54	12	21672	NRG1,DMD,GRIA1,ADGRV1,GRIK1,CDH2,SORCS2,DGKB,ASAP1,SNCAIP,NLGN1,IGSF21
GO:CC	integral component of postsynaptic specialization membrane	GO:0099060	0.0106535	1.97251	78	54	4	21672	NRG1,GRIA1,CDH2,NLGN1
GO:CC	intrinsic component of postsynaptic specialization membrane	GO:0098948	0.0129673	1.88715	82	54	4	21672	NRG1,GRIA1,CDH2,NLGN1
GO:CC	plasma membrane bounded cell projection	GO:0120025	0.0151709	1.81899	2205	54	16	21672	NRG1,TENM4,BRINP3,DMD,GRIA1,ADGRV1,EPHA6,VCAN,CDH2,SORCS2,UNC5C,ASAP1,ROR2,NLGN1,WWOX,CTNNA2
GO:CC	intrinsic component of membrane	GO:0031224	0.0261388	1.58271	5897	54	28	21672	NRG1,LSAMP,TMTC1,TENM4,CACHD1,GRIA1,ADGRV1,EPHA6,GRIK1,PTPRZ1,SEZ6L,TRPM3,IL1RAPL2,CDH2,SORCS2,UNC5C,SEMA3C,RAB3B,LRRN1,DPP10,ROR2,NKAIN2,FAT4,NLGN1,ST6GAL2,IGSF21,OLFM3,FREM2
GO:CC	cell projection	GO:0042995	0.0267841	1.57212	2312	54	16	21672	NRG1,TENM4,BRINP3,DMD,GRIA1,ADGRV1,EPHA6,VCAN,CDH2,SORCS2,UNC5C,ASAP1,ROR2,NLGN1,WWOX,CTNNA2
GO:CC	postsynaptic density	GO:0014069	0.0362031	1.44125	322	54	6	21672	NRG1,DMD,GRIA1,CDH2,SORCS2,NLGN1
GO:CC	asymmetric synapse	GO:0032279	0.0400202	1.39772	328	54	6	21672	NRG1,DMD,GRIA1,CDH2,SORCS2,NLGN1
GO:CC	membrane	GO:0016020	0.0421201	1.37551	9818	54	38	21672	CADPS,NRG1,LSAMP,TMTC1,TENM4,CACHD1,DMD,GRIA1,ADGRV1,EPHA6,PLCB1,GRIK1,PTPRZ1,VCAN,SEZ6L,TRPM3,IL1RAPL2,CDH2,SORCS2,UNC5C,SEMA3C,SLIT2,RAB3B,DGKB,ASAP1,SNCAIP,LRRN1,DPP10,ROR2,NKAIN2,FAT4,NLGN1,ST6GAL2,IGSF21,OLFM3,WWOX,CTNNA2,FREM2
GO:CC	actin-based cell projection	GO:0098858	0.0465332	1.33224	213	54	5	21672	DMD,ADGRV1,UNC5C,NLGN1,WWOX
GO:CC	neuronal cell body	GO:0043025	0.0496094	1.30444	488	54	7	21672	BRINP3,DMD,GRIA1,SORCS2,UNC5C,SNCAIP,ROR2
GO:CC	somatodendritic compartment	GO:0036477	0.0499352	1.30159	835	54	9	21672	BRINP3,DMD,GRIA1,SORCS2,UNC5C,ASAP1,SNCAIP,ROR2,NLGN1
KEGG	Arrhythmogenic right ventricular cardiomyopathy	KEGG:05412	0.00634959	2.19725	77	26	4	8014	LEF1,DMD,CDH2,CTNNA2
WP	Arrhythmogenic right ventricular cardiomyopathy	WP:WP2118	0.00709519	2.14904	76	23	4	7806	LEF1,DMD,CDH2,CTNNA2
TF	Factor: DB1; motif: GGRRRRGRRGGAGGGGGNGRRR; match class: 1	TF:M10107_1	2.87e-06	5.54181	2734	54	26	19959	NRG1,HECW1,LSAMP,HMGA2,TMTC1,BACH2,DOK6,LEF1,CACHD1,ADGRV1,EPHA6,PLCB1,VCAN,SEZ6L,CDH2,SORCS2,UNC5C,FRMD4A,LRRN1,DPP10,RORA,DACH1,DAB1,IGSF21,GLIS3,CTNNA2
TF	Factor: MAZ; motif: GGGGGAGGGGGNGRGRRRGNRG; match class: 1	TF:M09984_1	7.74e-05	4.11132	5696	54	35	19959	CADPS,NRG1,HECW1,LSAMP,HMGA2,TMTC1,BACH2,DOK6,LEF1,CACHD1,BRINP3,PHACTR1,GRIA1,ADGRV1,EPHA6,PLCB1,PTPRZ1,VCAN,SEZ6L,CDH2,SORCS2,UNC5C,RAB3B,SNCAIP,LRRN1,DPP10,RORA,NKAIN2,DACH1,NLGN1,IGSF21,GLIS3,ADAMTS19,CTNNA2,FREM2
TF	Factor: TAFII250; motif: RARRWGGCGGMGGNGR; match class: 1	TF:M10086_1	8.69e-05	4.06087	4244	54	30	19959	CADPS,NRG1,HECW1,HMGA2,TMTC1,TENM4,BACH2,DOK6,LEF1,GRIA1,EPHA6,PLCB1,GRIK1,PTPRZ1,VCAN,SEZ6L,CDH2,SORCS2,UNC5C,SLIT2,LRRN1,DPP10,TLE4,NKAIN2,DACH1,ST6GAL2,GLIS3,ADAMTS19,CTNNA2,STOX1
TF	Factor: ZXDL; motif: GSGSCNNGGGMRGCNCCGGGS; match class: 1	TF:M12722_1	0.000129785	3.88678	6797	54	38	19959	CADPS,NRG1,HMGA2,TMTC1,TENM4,BACH2,DOK6,LEF1,CACHD1,PHACTR1,ADGRV1,PLCB1,PTPRZ1,VCAN,SEZ6L,CDH2,SORCS2,SEMA3C,SLIT2,RAB3B,ASAP1,SNCAIP,LRRN1,DPP10,RORA,ROR2,TLE4,NKAIN2,DACH1,DAB1,NLGN1,ST6GAL2,OLFM3,WWOX,ADAMTS19,CTNNA2,STOX1,FREM2
TF	Factor: DB1; motif: GGRRRRGRRGGAGGGGGNGRRR	TF:M10107	0.000275691	3.55958	5964	54	35	19959	CADPS,NRG1,HECW1,LSAMP,HMGA2,TMTC1,BACH2,DOK6,LEF1,CACHD1,BRINP3,PHACTR1,ADGRV1,EPHA6,PLCB1,GRIK1,PTPRZ1,VCAN,SEZ6L,CDH2,SORCS2,UNC5C,FRMD4A,RAB3B,SNCAIP,LRRN1,DPP10,RORA,FAT4,DACH1,DAB1,IGSF21,GLIS3,ADAMTS19,CTNNA2
TF	Factor: GKLF; motif: NNNRGGNGNGGSN; match class: 1	TF:M07289_1	0.00319719	2.49523	10803	54	46	19959	CADPS,NRG1,HECW1,LSAMP,HMGA2,TMTC1,TENM4,BACH2,DOK6,LEF1,CACHD1,BRINP3,PHACTR1,GRIA1,ADGRV1,EPHA6,PLCB1,PTPRZ1,VCAN,SEZ6L,TRPM3,IL1RAPL2,CDH2,SORCS2,UNC5C,SLIT2,RAB3B,ASAP1,SNCAIP,LRRN1,DPP10,RORA,ROR2,NKAIN2,FAT4,DACH1,DAB1,NLGN1,ST6GAL2,IGSF21,GLIS3,OLFM3,ADAMTS19,CTNNA2,STOX1,FREM2
TF	Factor: ZNF263; motif: NNGGGGAGGANN	TF:M12535	0.00381411	2.41861	2833	54	22	19959	CADPS,NRG1,HECW1,HMGA2,PHACTR1,ADGRV1,PLCB1,GRIK1,IL1RAPL2,UNC5C,FRMD4A,RAB3B,DGKB,ASAP1,LRRN1,RORA,TLE4,DACH1,NLGN1,GLIS3,WWOX,FREM2
TF	Factor: WT1; motif: NNGGGNGGGSGN	TF:M07436	0.00486455	2.31296	6639	54	35	19959	CADPS,NRG1,HECW1,LSAMP,HMGA2,TMTC1,TENM4,BACH2,DOK6,LEF1,BRINP3,PHACTR1,PLCB1,PTPRZ1,VCAN,SEZ6L,TRPM3,CDH2,SORCS2,UNC5C,RAB3B,ASAP1,SNCAIP,LRRN1,DPP10,ROR2,NKAIN2,DACH1,DAB1,NLGN1,ST6GAL2,IGSF21,GLIS3,ADAMTS19,CTNNA2
TF	Factor: WT1; motif: RGGNGGGGGAGGRGGNGGRG	TF:M10108	0.00568933	2.24494	6679	54	35	19959	CADPS,NRG1,HECW1,LSAMP,HMGA2,TMTC1,BACH2,DOK6,LEF1,CACHD1,PHACTR1,EPHA6,PLCB1,GRIK1,PTPRZ1,SEZ6L,IL1RAPL2,CDH2,SORCS2,UNC5C,FRMD4A,RAB3B,ASAP1,SNCAIP,LRRN1,DPP10,RORA,ROR2,FAT4,DACH1,IGSF21,GLIS3,ADAMTS19,CTNNA2,FREM2
TF	Factor: WT1; motif: RGGNGGGGGAGGRGGNGGRG; match class: 1	TF:M10108_1	0.00616491	2.21007	2914	54	22	19959	NRG1,HECW1,LSAMP,HMGA2,TMTC1,BACH2,DOK6,LEF1,CACHD1,EPHA6,PLCB1,SEZ6L,CDH2,UNC5C,FRMD4A,SNCAIP,LRRN1,DPP10,DACH1,IGSF21,GLIS3,CTNNA2
TF	Factor: TAFII250; motif: RARRWGGCGGMGGNGR	TF:M10086	0.0112062	1.95054	9456	54	42	19959	CADPS,NRG1,HECW1,LSAMP,HMGA2,TMTC1,TENM4,BACH2,DOK6,LEF1,CACHD1,GRIA1,EPHA6,PLCB1,GRIK1,PTPRZ1,VCAN,SEZ6L,IL1RAPL2,CDH2,SORCS2,UNC5C,SLIT2,RAB3B,ASAP1,SNCAIP,LRRN1,DPP10,RORA,TLE4,NKAIN2,FAT4,DACH1,ST6GAL2,IGSF21,GLIS3,OLFM3,ZNF536,ADAMTS19,CTNNA2,STOX1,FREM2
TF	Factor: E2F-4; motif: GCGGGAAANA; match class: 1	TF:M02090_1	0.0116993	1.93184	6530	54	34	19959	NRG1,HECW1,HMGA2,TMTC1,TENM4,BACH2,DOK6,LEF1,ADGRV1,EPHA6,PLCB1,GRIK1,VCAN,SEZ6L,CDH2,UNC5C,FRMD4A,SLIT2,ASAP1,SNCAIP,DPP10,RORA,TLE4,NKAIN2,FAT4,DACH1,DAB1,NLGN1,ST6GAL2,OLFM3,WWOX,ADAMTS19,CTNNA2,FREM2
TF	Factor: ZF5; motif: NRNGNGCGCGCWN; match class: 1	TF:M00333_1	0.0131411	1.88137	12692	54	49	19959	CADPS,NRG1,HECW1,LSAMP,HMGA2,TMTC1,TENM4,BACH2,DOK6,LEF1,CACHD1,PHACTR1,GRIA1,ADGRV1,EPHA6,PLCB1,GRIK1,PTPRZ1,VCAN,SEZ6L,TRPM3,IL1RAPL2,CDH2,SORCS2,UNC5C,SEMA3C,SLIT2,RAB3B,ASAP1,SNCAIP,LRRN1,DPP10,RORA,ROR2,TLE4,NKAIN2,FAT4,DACH1,DAB1,NLGN1,ST6GAL2,IGSF21,GLIS3,OLFM3,WWOX,ADAMTS19,CTNNA2,STOX1,FREM2
TF	Factor: GKLF; motif: NNRRGRRNGNSNNN; match class: 1	TF:M07040_1	0.0133651	1.87403	8338	54	39	19959	CADPS,NRG1,HECW1,LSAMP,HMGA2,TMTC1,TENM4,BACH2,DOK6,LEF1,CACHD1,PHACTR1,GRIA1,ADGRV1,EPHA6,PLCB1,PTPRZ1,SEZ6L,TRPM3,IL1RAPL2,CDH2,UNC5C,SLIT2,RAB3B,ASAP1,SNCAIP,LRRN1,DPP10,RORA,NKAIN2,FAT4,DACH1,DAB1,ST6GAL2,IGSF21,ZNF536,CTNNA2,STOX1,FREM2
TF	Factor: FPM315; motif: SRGGGAGGAGGN	TF:M01587	0.014069	1.85174	3316	54	23	19959	CADPS,NRG1,HECW1,LSAMP,HMGA2,BACH2,LEF1,ADGRV1,EPHA6,PLCB1,GRIK1,PTPRZ1,SEZ6L,IL1RAPL2,SORCS2,UNC5C,DGKB,ASAP1,LRRN1,RORA,DAB1,GLIS3,FREM2
TF	Factor: TIEG1; motif: NCCCNSNCCCCGCCCCC; match class: 1	TF:M12351_1	0.0172423	1.7634	8412	54	39	19959	CADPS,NRG1,HECW1,LSAMP,TMTC1,BACH2,DOK6,LEF1,CACHD1,BRINP3,PHACTR1,EPHA6,PLCB1,PTPRZ1,VCAN,SEZ6L,TRPM3,CDH2,SORCS2,UNC5C,SLIT2,RAB3B,ASAP1,SNCAIP,LRRN1,DPP10,RORA,ROR2,TLE4,NKAIN2,FAT4,DACH1,DAB1,ST6GAL2,IGSF21,GLIS3,ADAMTS19,CTNNA2,STOX1
TF	Factor: Miz-1; motif: NNRGGWGGGGGAGGGGMRR; match class: 1	TF:M10112_1	0.0173566	1.76054	4169	54	26	19959	CADPS,HECW1,LSAMP,HMGA2,TMTC1,TENM4,BACH2,DOK6,LEF1,CACHD1,EPHA6,PTPRZ1,VCAN,CDH2,SORCS2,UNC5C,FRMD4A,RAB3B,SNCAIP,DPP10,DACH1,IGSF21,GLIS3,ADAMTS19,CTNNA2,STOX1
TF	Factor: ZF5; motif: NRNGNGCGCGCWN	TF:M00333	0.0300704	1.52186	15372	54	53	19959	CADPS,NRG1,HECW1,LSAMP,HMGA2,TMTC1,TENM4,BACH2,DOK6,LEF1,CACHD1,BRINP3,PHACTR1,GRIA1,ADGRV1,EPHA6,PLCB1,GRIK1,PTPRZ1,VCAN,SEZ6L,TRPM3,IL1RAPL2,CDH2,SORCS2,UNC5C,FRMD4A,SEMA3C,SLIT2,RAB3B,DGKB,ASAP1,SNCAIP,LRRN1,DPP10,RORA,ROR2,TLE4,NKAIN2,FAT4,DACH1,DAB1,NLGN1,ST6GAL2,IGSF21,GLIS3,OLFM3,ZNF536,WWOX,ADAMTS19,CTNNA2,STOX1,FREM2
TF	Factor: MAZ; motif: GGGGGAGGGGGNGRGRRRGNRG	TF:M09984	0.0307167	1.51263	9763	54	42	19959	CADPS,NRG1,HECW1,LSAMP,HMGA2,TMTC1,TENM4,BACH2,DOK6,LEF1,CACHD1,BRINP3,PHACTR1,GRIA1,ADGRV1,EPHA6,PLCB1,PTPRZ1,VCAN,SEZ6L,IL1RAPL2,CDH2,SORCS2,UNC5C,FRMD4A,RAB3B,DGKB,SNCAIP,LRRN1,DPP10,RORA,ROR2,NKAIN2,FAT4,DACH1,DAB1,NLGN1,IGSF21,GLIS3,ADAMTS19,CTNNA2,FREM2
TF	Factor: PATZ; motif: GGGGNGGGGGMKGGRRNGGNRN	TF:M10026	0.0332795	1.47782	8608	54	39	19959	CADPS,NRG1,HECW1,LSAMP,HMGA2,TMTC1,TENM4,BACH2,DOK6,LEF1,CACHD1,BRINP3,PHACTR1,EPHA6,PLCB1,PTPRZ1,VCAN,SEZ6L,CDH2,SORCS2,UNC5C,SLIT2,RAB3B,DGKB,SNCAIP,LRRN1,DPP10,RORA,NKAIN2,FAT4,DACH1,DAB1,IGSF21,GLIS3,WWOX,ADAMTS19,CTNNA2,STOX1,FREM2
TF	Factor: ETF; motif: GVGGMGG	TF:M00695	0.0367156	1.43515	10659	54	44	19959	CADPS,NRG1,HECW1,HMGA2,TMTC1,TENM4,BACH2,DOK6,LEF1,CACHD1,BRINP3,PHACTR1,EPHA6,PLCB1,GRIK1,PTPRZ1,SEZ6L,CDH2,SORCS2,UNC5C,SEMA3C,SLIT2,RAB3B,ASAP1,SNCAIP,LRRN1,DPP10,RORA,ROR2,TLE4,NKAIN2,FAT4,DACH1,DAB1,NLGN1,ST6GAL2,IGSF21,GLIS3,OLFM3,WWOX,ADAMTS19,CTNNA2,STOX1,FREM2
MIRNA	hsa-miR-204-5p	MIRNA:hsa-miR-204-5p	0.00728618	2.1375	393	43	8	14830	LSAMP,HMGA2,BACH2,CACHD1,SEZ6L,TRPM3,CDH2,SORCS2

## Sheet: Suppl. Table 4C_GOterms morphol
gProfiler_DL neurons (we analysed gene signature of clusters overrepresented in LSM organoids versus HSM from the MILOtest analysis)
source	term_name	term_id	adjusted_p_value	negative_log10_of_adjusted_p_value	term_size	query_size	intersection_size	effective_domain_size	intersections
GO:BP	generation of neurons	GO:0048699	4.19e-07	6.37821	1519	38	17	21029	CNTNAP2,CNTN4,SDK1,PRKG1,DAB1,NRG3,HDAC9,NCAM2,PTPRD,HECW1,AUTS2,PTPRG,KIRREL3,RORA,ANK3,NRXN1,ADGRL3
GO:BP	nervous system development	GO:0007399	1.2009e-06	5.92049	2428	38	20	21029	CNTNAP2,SLC8A1,CNTN4,SDK1,PRKG1,DAB1,NRG3,HDAC9,NCAM2,PTPRD,HECW1,AUTS2,PDGFC,PTPRG,KIRREL3,RORA,CADM1,ANK3,NRXN1,ADGRL3
GO:BP	neurogenesis	GO:0022008	1.35948e-06	5.86663	1639	38	17	21029	CNTNAP2,CNTN4,SDK1,PRKG1,DAB1,NRG3,HDAC9,NCAM2,PTPRD,HECW1,AUTS2,PTPRG,KIRREL3,RORA,ANK3,NRXN1,ADGRL3
GO:BP	neuron differentiation	GO:0030182	9.04043e-06	5.04381	1364	38	15	21029	CNTNAP2,CNTN4,SDK1,PRKG1,DAB1,HDAC9,NCAM2,PTPRD,HECW1,AUTS2,PTPRG,KIRREL3,RORA,ANK3,NRXN1
GO:BP	brain development	GO:0007420	9.63846e-06	5.01599	765	38	12	21029	CNTNAP2,SLC8A1,CNTN4,PRKG1,DAB1,NRG3,PTPRG,KIRREL3,RORA,CADM1,NRXN1,ADGRL3
GO:BP	neuron projection development	GO:0031175	1.01889e-05	4.99187	953	38	13	21029	CNTNAP2,CNTN4,SDK1,PRKG1,DAB1,NCAM2,PTPRD,HECW1,AUTS2,PTPRG,KIRREL3,ANK3,NRXN1
GO:BP	head development	GO:0060322	1.87467e-05	4.72707	812	38	12	21029	CNTNAP2,SLC8A1,CNTN4,PRKG1,DAB1,NRG3,PTPRG,KIRREL3,RORA,CADM1,NRXN1,ADGRL3
GO:BP	central nervous system development	GO:0007417	2.89046e-05	4.53903	1040	38	13	21029	CNTNAP2,SLC8A1,CNTN4,PRKG1,DAB1,NRG3,PDGFC,PTPRG,KIRREL3,RORA,CADM1,NRXN1,ADGRL3
GO:BP	cell-cell adhesion via plasma-membrane adhesion molecules	GO:0098742	4.90516e-05	4.30935	277	38	8	21029	CNTN4,SDK1,DAB1,PTPRD,KIRREL3,CADM1,NRXN1,ADGRL3
GO:BP	neuron development	GO:0048666	5.86173e-05	4.23197	1104	38	13	21029	CNTNAP2,CNTN4,SDK1,PRKG1,DAB1,NCAM2,PTPRD,HECW1,AUTS2,PTPRG,KIRREL3,ANK3,NRXN1
GO:BP	cell-cell adhesion	GO:0098609	0.000520971	3.28319	888	38	11	21029	CNTN4,SDK1,PRKG1,DAB1,NCAM2,PTPRD,KIRREL3,CADM1,ANK3,NRXN1,ADGRL3
GO:BP	multicellular organism development	GO:0007275	0.000728954	3.1373	5114	38	24	21029	ADAMTS3,CNTNAP2,SLC8A1,CNTN4,SDK1,PRKG1,ZFPM2,DAB1,NRG3,HDAC9,NCAM2,PTPRD,HECW1,AUTS2,PDGFC,PTPRG,KIRREL3,RORA,CADM1,ANK3,NRXN1,ADGRL3,DACH1,MID1
GO:BP	neuron migration	GO:0001764	0.000794682	3.09981	164	38	6	21029	PRKG1,DAB1,NRG3,AUTS2,KIRREL3,ADGRL3
GO:BP	plasma membrane bounded cell projection organization	GO:0120036	0.00172858	2.76231	1479	38	13	21029	CNTNAP2,CNTN4,SDK1,PRKG1,DAB1,NCAM2,PTPRD,HECW1,AUTS2,PTPRG,KIRREL3,ANK3,NRXN1
GO:BP	neuron projection morphogenesis	GO:0048812	0.00205031	2.68818	619	38	9	21029	CNTNAP2,CNTN4,DAB1,PTPRD,HECW1,AUTS2,KIRREL3,ANK3,NRXN1
GO:BP	cell development	GO:0048468	0.00235066	2.62881	2079	38	15	21029	CNTNAP2,SLC8A1,CNTN4,SDK1,PRKG1,DAB1,HDAC9,NCAM2,PTPRD,HECW1,AUTS2,PTPRG,KIRREL3,ANK3,NRXN1
GO:BP	cell projection organization	GO:0030030	0.00237171	2.62494	1521	38	13	21029	CNTNAP2,CNTN4,SDK1,PRKG1,DAB1,NCAM2,PTPRD,HECW1,AUTS2,PTPRG,KIRREL3,ANK3,NRXN1
GO:BP	plasma membrane bounded cell projection morphogenesis	GO:0120039	0.00249899	2.60223	634	38	9	21029	CNTNAP2,CNTN4,DAB1,PTPRD,HECW1,AUTS2,KIRREL3,ANK3,NRXN1
GO:BP	cell projection morphogenesis	GO:0048858	0.00263212	2.57969	638	38	9	21029	CNTNAP2,CNTN4,DAB1,PTPRD,HECW1,AUTS2,KIRREL3,ANK3,NRXN1
GO:BP	cell part morphogenesis	GO:0032990	0.00335176	2.47473	657	38	9	21029	CNTNAP2,CNTN4,DAB1,PTPRD,HECW1,AUTS2,KIRREL3,ANK3,NRXN1
GO:BP	neuron cell-cell adhesion	GO:0007158	0.00627165	2.20262	17	38	3	21029	CNTN4,NCAM2,NRXN1
GO:BP	anatomical structure development	GO:0048856	0.00643093	2.19173	5718	38	24	21029	ADAMTS3,CNTNAP2,SLC8A1,CNTN4,SDK1,PRKG1,ZFPM2,DAB1,NRG3,HDAC9,NCAM2,PTPRD,HECW1,AUTS2,PDGFC,PTPRG,KIRREL3,RORA,CADM1,ANK3,NRXN1,ADGRL3,DACH1,MID1
GO:BP	cellular component morphogenesis	GO:0032989	0.0097677	2.01021	749	38	9	21029	CNTNAP2,CNTN4,DAB1,PTPRD,HECW1,AUTS2,KIRREL3,ANK3,NRXN1
GO:BP	cell differentiation	GO:0030154	0.0100494	1.99786	4128	38	20	21029	CNTNAP2,SLC8A1,CNTN4,SDK1,PRKG1,ZFPM2,DAB1,NRG3,HDAC9,NCAM2,PTPRD,HECW1,AUTS2,PTPRG,KIRREL3,RORA,CADM1,ANK3,NRXN1,ADGRL3
GO:BP	cell adhesion	GO:0007155	0.0117948	1.92831	1480	38	12	21029	CNTNAP2,CNTN4,SDK1,PRKG1,DAB1,NCAM2,PTPRD,KIRREL3,CADM1,ANK3,NRXN1,ADGRL3
GO:BP	biological adhesion	GO:0022610	0.0123796	1.90729	1487	38	12	21029	CNTNAP2,CNTN4,SDK1,PRKG1,DAB1,NCAM2,PTPRD,KIRREL3,CADM1,ANK3,NRXN1,ADGRL3
GO:BP	cellular developmental process	GO:0048869	0.0137415	1.86197	4210	38	20	21029	CNTNAP2,SLC8A1,CNTN4,SDK1,PRKG1,ZFPM2,DAB1,NRG3,HDAC9,NCAM2,PTPRD,HECW1,AUTS2,PTPRG,KIRREL3,RORA,CADM1,ANK3,NRXN1,ADGRL3
GO:BP	locomotion	GO:0040011	0.0174395	1.75847	1821	38	13	21029	SLC8A1,CNTN4,PRKG1,DAB1,NRG3,HDAC9,AUTS2,PDGFC,PTPRG,KIRREL3,NRXN1,ADGRL3,DACH1
GO:BP	system development	GO:0048731	0.0243507	1.61349	4784	38	21	21029	CNTNAP2,SLC8A1,CNTN4,SDK1,PRKG1,ZFPM2,DAB1,NRG3,HDAC9,NCAM2,PTPRD,HECW1,AUTS2,PDGFC,PTPRG,KIRREL3,RORA,CADM1,ANK3,NRXN1,ADGRL3
GO:BP	synapse assembly	GO:0007416	0.0315499	1.501	182	38	5	21029	SDK1,PTPRD,KIRREL3,NRXN1,ADGRL3
GO:BP	regulation of ion transmembrane transport	GO:0034765	0.0345204	1.46192	476	38	7	21029	SLC8A1,KCNH7,KCNB2,HECW1,ANK3,NRXN1,DAPK1
GO:BP	developmental process	GO:0032502	0.0430166	1.36636	6326	38	24	21029	ADAMTS3,CNTNAP2,SLC8A1,CNTN4,SDK1,PRKG1,ZFPM2,DAB1,NRG3,HDAC9,NCAM2,PTPRD,HECW1,AUTS2,PDGFC,PTPRG,KIRREL3,RORA,CADM1,ANK3,NRXN1,ADGRL3,DACH1,MID1
GO:CC	plasma membrane	GO:0005886	0.000182396	3.73899	5694	39	25	21672	CNTNAP2,LRP1B,SLC8A1,ENOX1,FAM155A,SLC44A5,CNTN4,SDK1,PSD3,KCNH7,PRKG1,DLGAP1,KCNB2,NRG3,NCAM2,PTPRD,PDGFC,PTPRG,KIRREL3,CADM1,ANK3,NRXN1,ANKS1B,ADGRL3,DAPK1
GO:CC	cell periphery	GO:0071944	0.000197858	3.70365	6181	39	26	21672	ADAMTS3,CNTNAP2,LRP1B,SLC8A1,ENOX1,FAM155A,SLC44A5,CNTN4,SDK1,PSD3,KCNH7,PRKG1,DLGAP1,KCNB2,NRG3,NCAM2,PTPRD,PDGFC,PTPRG,KIRREL3,CADM1,ANK3,NRXN1,ANKS1B,ADGRL3,DAPK1
GO:CC	axon	GO:0030424	0.000330481	3.48085	633	39	9	21672	CNTNAP2,SLC8A1,CNTN4,NCAM2,AUTS2,KIRREL3,ANK3,NRXN1,ADGRL3
GO:CC	synapse	GO:0045202	0.000431454	3.36507	1305	39	12	21672	SLC8A1,SDK1,PSD3,DLGAP1,NRG3,PTPRD,KIRREL3,CADM1,ANK3,NRXN1,ANKS1B,ADGRL3
GO:CC	neuron projection	GO:0043005	0.000600759	3.2213	1347	39	12	21672	CNTNAP2,SLC8A1,CNTN4,KCNB2,NCAM2,AUTS2,KIRREL3,CADM1,ANK3,NRXN1,ANKS1B,ADGRL3
GO:CC	neuron to neuron synapse	GO:0098984	0.00853037	2.06903	352	39	6	21672	SLC8A1,PSD3,DLGAP1,PTPRD,CADM1,ANKS1B
GO:CC	cell junction	GO:0030054	0.00959333	2.01803	2076	39	13	21672	CNTNAP2,SLC8A1,SDK1,PSD3,DLGAP1,NRG3,PTPRD,KIRREL3,CADM1,ANK3,NRXN1,ANKS1B,ADGRL3
GO:CC	plasma membrane bounded cell projection	GO:0120025	0.0180157	1.74435	2205	39	13	21672	CNTNAP2,SLC8A1,CNTN4,PSD3,KCNB2,NCAM2,AUTS2,KIRREL3,CADM1,ANK3,NRXN1,ANKS1B,ADGRL3
GO:CC	somatodendritic compartment	GO:0036477	0.0233394	1.63191	835	39	8	21672	CNTNAP2,SLC8A1,KCNB2,KIRREL3,PDE1A,ANK3,NRXN1,ANKS1B
GO:CC	cell projection	GO:0042995	0.0293464	1.53245	2312	39	13	21672	CNTNAP2,SLC8A1,CNTN4,PSD3,KCNB2,NCAM2,AUTS2,KIRREL3,CADM1,ANK3,NRXN1,ANKS1B,ADGRL3
KEGG	Cell adhesion molecules	KEGG:04514	0.0254744	1.5939	146	20	4	8014	CNTNAP2,NCAM2,CADM1,NRXN1
WP	Splicing factor NOVA regulated synaptic proteins	WP:WP4148	0.0118877	1.9249	42	18	3	7806	DAB1,CADM1,ANK3
MIRNA	hsa-miR-218-5p	MIRNA:hsa-miR-218-5p	0.00444135	2.35249	815	34	10	14830	CNTNAP2,PSD3,PRKG1,AUTS2,PTPRG,KIRREL3,RORA,ANK3,DAPK1,MID1
HPA	cerebellum; molecular layer - neuropil[‚â•Medium]	HPA:0090992	0.0303976	1.51716	146	22	4	10976	CNTNAP2,FAM155A,PSD3,KIRREL3

## Sheet: Suppl. Table 4D_GOterms morphol
gProfiler_UL neurons (we analysed gene signature of clusters overrepresented in LSM organoids versus HSM from the MILOtest analysis)
source	term_name	term_id	adjusted_p_value	negative_log10_of_adjusted_p_value	term_size	query_size	intersection_size	effective_domain_size	intersections
GO:MF	cation transmembrane transporter activity	GO:0008324	0.0137035	1.86317	655	61	10	20166	KCNH7,SLC8A1,SLC44A5,KCNB2,KCNQ5,GRIK2,FAM155A,SLC24A2,OCA2,CACNA1E
GO:MF	calmodulin binding	GO:0005516	0.0188044	1.72574	203	61	6	20166	SLC8A1,KCNQ5,PLCB1,DAPK1,MAP2,CAMK1D
GO:MF	ion transmembrane transporter activity	GO:0015075	0.0251249	1.5999	856	61	11	20166	KCNH7,SLC8A1,SLC44A5,KCNB2,KCNQ5,GABRG3,GRIK2,FAM155A,SLC24A2,OCA2,CACNA1E
GO:MF	metal ion transmembrane transporter activity	GO:0046873	0.0260053	1.58494	434	61	8	20166	KCNH7,SLC8A1,KCNB2,KCNQ5,GRIK2,FAM155A,SLC24A2,CACNA1E
GO:MF	ion channel activity	GO:0005216	0.0264303	1.5779	435	61	8	20166	KCNH7,KCNB2,KCNQ5,GABRG3,GRIK2,FAM155A,SLC24A2,CACNA1E
GO:MF	cation channel activity	GO:0005261	0.039657	1.40168	339	61	7	20166	KCNH7,KCNB2,KCNQ5,GRIK2,FAM155A,SLC24A2,CACNA1E
GO:MF	gated channel activity	GO:0022836	0.0442597	1.35399	345	61	7	20166	KCNH7,KCNB2,KCNQ5,GABRG3,GRIK2,FAM155A,CACNA1E
GO:BP	dendrite development	GO:0016358	4.2e-09	8.37671	235	59	12	21029	DCC,DAB1,SDK1,HECW1,PRKG1,GRIP1,MAP1B,RAPGEF2,BCL11A,CTNNA2,MAP2,CAMK1D
GO:BP	localization	GO:0051179	5.34e-08	7.27256	6425	59	43	21029	LRP1B,KCNH7,PTPRG,DCC,DAB1,SLC8A1,CNTNAP2,SLC44A5,HECW1,KCNB2,PRKG1,KCNQ5,AUTS2,AKT3,MID1,GABRG3,GRIK2,PLCB1,FAM155A,DAPK1,CORO2B,PRKCA,GRIP1,MAP1B,DMD,DACH1,RAPGEF2,EFNA5,ROCK2,PGAP1,HTR2C,SLC24A2,PDGFC,CTNNA2,MAP2,CAMK1D,RFX3,OCA2,CACNA1E,NRG3,EXOC4,CADPS,FMNL2
GO:BP	nervous system development	GO:0007399	1.03e-07	6.9864	2428	59	27	21029	PTPRG,DCC,DAB1,SLC8A1,CNTNAP2,SDK1,HECW1,PRKG1,AUTS2,NFIA,AKT3,NFIB,PLCB1,RORA,GRIP1,MAP1B,DMD,RAPGEF2,EFNA5,PGAP1,BCL11A,PDGFC,CTNNA2,MAP2,CAMK1D,NRG3,TCF4
GO:BP	neuron projection development	GO:0031175	1.29e-07	6.88968	953	59	18	21029	PTPRG,DCC,DAB1,CNTNAP2,SDK1,HECW1,PRKG1,AUTS2,NFIB,GRIP1,MAP1B,DMD,RAPGEF2,EFNA5,BCL11A,CTNNA2,MAP2,CAMK1D
GO:BP	regulation of localization	GO:0032879	1.95e-07	6.70926	2701	59	28	21029	KCNH7,PTPRG,SLC8A1,HECW1,KCNB2,PRKG1,KCNQ5,AKT3,PLCB1,DAPK1,CORO2B,PRKCA,MAP1B,DMD,DACH1,RAPGEF2,EFNA5,ROCK2,PGAP1,HTR2C,PDGFC,CTNNA2,MAP2,CAMK1D,RFX3,CACNA1E,NRG3,CADPS
GO:BP	multicellular organismal process	GO:0032501	4.06e-07	6.39182	7474	59	45	21029	ADAMTS3,ZFPM2,PTPRG,DCC,DAB1,SLC8A1,CNTNAP2,SDK1,HECW1,KCNB2,DLGAP1,PRKG1,AUTS2,NFIA,AKT3,MID1,NFIB,GABRG3,GRIK2,PLCB1,RORA,CORO2B,PRKCA,GRIP1,MAP1B,DMD,DACH1,RAPGEF2,EFNA5,ROCK2,PGAP1,HTR2C,BCL11A,SLC24A2,PDGFC,CTNNA2,CELF2,MAP2,KAZN,CAMK1D,RFX3,OCA2,NRG3,EXOC4,TCF4
GO:BP	generation of neurons	GO:0048699	7.09e-07	6.14926	1519	59	21	21029	PTPRG,DCC,DAB1,CNTNAP2,SDK1,HECW1,PRKG1,AUTS2,NFIB,RORA,GRIP1,MAP1B,DMD,RAPGEF2,EFNA5,BCL11A,CTNNA2,MAP2,CAMK1D,NRG3,TCF4
GO:BP	neuron differentiation	GO:0030182	7.69e-07	6.11423	1364	59	20	21029	PTPRG,DCC,DAB1,CNTNAP2,SDK1,HECW1,PRKG1,AUTS2,NFIB,RORA,GRIP1,MAP1B,DMD,RAPGEF2,EFNA5,BCL11A,CTNNA2,MAP2,CAMK1D,TCF4
GO:BP	neuron development	GO:0048666	1.39113e-06	5.85663	1104	59	18	21029	PTPRG,DCC,DAB1,CNTNAP2,SDK1,HECW1,PRKG1,AUTS2,NFIB,GRIP1,MAP1B,DMD,RAPGEF2,EFNA5,BCL11A,CTNNA2,MAP2,CAMK1D
GO:BP	neuron projection morphogenesis	GO:0048812	2.58842e-06	5.58696	619	59	14	21029	DCC,DAB1,CNTNAP2,HECW1,AUTS2,NFIB,GRIP1,MAP1B,DMD,RAPGEF2,EFNA5,BCL11A,CTNNA2,MAP2
GO:BP	neurogenesis	GO:0022008	2.83386e-06	5.54762	1639	59	21	21029	PTPRG,DCC,DAB1,CNTNAP2,SDK1,HECW1,PRKG1,AUTS2,NFIB,RORA,GRIP1,MAP1B,DMD,RAPGEF2,EFNA5,BCL11A,CTNNA2,MAP2,CAMK1D,NRG3,TCF4
GO:BP	regulation of cell projection organization	GO:0031344	3.52235e-06	5.45317	634	59	14	21029	PTPRG,DCC,DAB1,HECW1,AUTS2,GRIP1,MAP1B,DMD,RAPGEF2,EFNA5,BCL11A,CTNNA2,MAP2,CAMK1D
GO:BP	plasma membrane bounded cell projection morphogenesis	GO:0120039	3.52235e-06	5.45317	634	59	14	21029	DCC,DAB1,CNTNAP2,HECW1,AUTS2,NFIB,GRIP1,MAP1B,DMD,RAPGEF2,EFNA5,BCL11A,CTNNA2,MAP2
GO:BP	regulation of developmental process	GO:0050793	3.72142e-06	5.42929	2421	59	25	21029	ZFPM2,DCC,DAB1,SLC8A1,SDK1,HECW1,RUNX1T1,AKT3,NFIB,PLCB1,RORA,PRKCA,GRIP1,MAP1B,DMD,RAPGEF2,EFNA5,ROCK2,HTR2C,BCL11A,MAP2,CAMK1D,RFX3,TCF4,FMNL2
GO:BP	cell projection morphogenesis	GO:0048858	3.81871e-06	5.41808	638	59	14	21029	DCC,DAB1,CNTNAP2,HECW1,AUTS2,NFIB,GRIP1,MAP1B,DMD,RAPGEF2,EFNA5,BCL11A,CTNNA2,MAP2
GO:BP	central nervous system development	GO:0007417	4.49617e-06	5.34716	1040	59	17	21029	PTPRG,DCC,DAB1,SLC8A1,CNTNAP2,PRKG1,AKT3,NFIB,PLCB1,RORA,DMD,RAPGEF2,PGAP1,PDGFC,CTNNA2,MAP2,NRG3
GO:BP	multicellular organism development	GO:0007275	4.54616e-06	5.34235	5114	59	36	21029	ADAMTS3,ZFPM2,PTPRG,DCC,DAB1,SLC8A1,CNTNAP2,SDK1,HECW1,PRKG1,AUTS2,NFIA,AKT3,MID1,NFIB,PLCB1,RORA,PRKCA,GRIP1,MAP1B,DMD,DACH1,RAPGEF2,EFNA5,ROCK2,PGAP1,BCL11A,PDGFC,CTNNA2,MAP2,KAZN,CAMK1D,RFX3,NRG3,EXOC4,TCF4
GO:BP	regulation of neuron projection development	GO:0010975	4.72897e-06	5.32523	432	59	12	21029	PTPRG,DCC,DAB1,HECW1,MAP1B,DMD,RAPGEF2,EFNA5,BCL11A,CTNNA2,MAP2,CAMK1D
GO:BP	developmental process	GO:0032502	5.18093e-06	5.28559	6326	59	40	21029	ADAMTS3,ZFPM2,PTPRG,DCC,DAB1,SLC8A1,CNTNAP2,SDK1,HECW1,PRKG1,AUTS2,RUNX1T1,NFIA,AKT3,MID1,NFIB,PLCB1,RORA,PRKCA,GRIP1,MAP1B,DMD,DACH1,RAPGEF2,EFNA5,ROCK2,PGAP1,HTR2C,BCL11A,PDGFC,CTNNA2,MAP2,KAZN,CAMK1D,RFX3,OCA2,NRG3,EXOC4,TCF4,FMNL2
GO:BP	anatomical structure development	GO:0048856	5.23537e-06	5.28105	5718	59	38	21029	ADAMTS3,ZFPM2,PTPRG,DCC,DAB1,SLC8A1,CNTNAP2,SDK1,HECW1,PRKG1,AUTS2,NFIA,AKT3,MID1,NFIB,PLCB1,RORA,PRKCA,GRIP1,MAP1B,DMD,DACH1,RAPGEF2,EFNA5,ROCK2,PGAP1,BCL11A,PDGFC,CTNNA2,MAP2,KAZN,CAMK1D,RFX3,OCA2,NRG3,EXOC4,TCF4,FMNL2
GO:BP	cell part morphogenesis	GO:0032990	5.56263e-06	5.25472	657	59	14	21029	DCC,DAB1,CNTNAP2,HECW1,AUTS2,NFIB,GRIP1,MAP1B,DMD,RAPGEF2,EFNA5,BCL11A,CTNNA2,MAP2
GO:BP	cell development	GO:0048468	6.02777e-06	5.21984	2079	59	23	21029	PTPRG,DCC,DAB1,SLC8A1,CNTNAP2,SDK1,HECW1,PRKG1,AUTS2,NFIB,PLCB1,GRIP1,MAP1B,DMD,RAPGEF2,EFNA5,ROCK2,BCL11A,CTNNA2,MAP2,CAMK1D,RFX3,OCA2
GO:BP	cellular developmental process	GO:0048869	1.2678e-05	4.89695	4210	59	32	21029	ZFPM2,PTPRG,DCC,DAB1,SLC8A1,CNTNAP2,SDK1,HECW1,PRKG1,AUTS2,RUNX1T1,AKT3,NFIB,PLCB1,RORA,PRKCA,GRIP1,MAP1B,DMD,RAPGEF2,EFNA5,ROCK2,HTR2C,BCL11A,CTNNA2,MAP2,KAZN,CAMK1D,RFX3,OCA2,NRG3,TCF4
GO:BP	locomotion	GO:0040011	1.86815e-05	4.72859	1821	59	21	21029	PTPRG,DCC,DAB1,SLC8A1,PRKG1,AUTS2,AKT3,NFIB,PLCB1,PRKCA,MAP1B,DACH1,RAPGEF2,EFNA5,ROCK2,PDGFC,CTNNA2,CAMK1D,RFX3,NRG3,FMNL2
GO:BP	regulation of multicellular organismal process	GO:0051239	1.9586e-05	4.70805	2623	59	25	21029	ZFPM2,PTPRG,DCC,DAB1,SLC8A1,KCNB2,DLGAP1,PRKG1,AKT3,NFIB,PLCB1,RORA,CORO2B,PRKCA,MAP1B,DMD,RAPGEF2,EFNA5,ROCK2,HTR2C,BCL11A,PDGFC,CELF2,MAP2,RFX3
GO:BP	plasma membrane bounded cell projection organization	GO:0120036	2.13843e-05	4.66991	1479	59	19	21029	PTPRG,DCC,DAB1,CNTNAP2,SDK1,HECW1,PRKG1,AUTS2,NFIB,GRIP1,MAP1B,DMD,RAPGEF2,EFNA5,BCL11A,CTNNA2,MAP2,CAMK1D,RFX3
GO:BP	regulation of plasma membrane bounded cell projection organization	GO:0120035	2.62152e-05	4.58145	618	59	13	21029	PTPRG,DCC,DAB1,HECW1,AUTS2,MAP1B,DMD,RAPGEF2,EFNA5,BCL11A,CTNNA2,MAP2,CAMK1D
GO:BP	cellular component morphogenesis	GO:0032989	2.93568e-05	4.53229	749	59	14	21029	DCC,DAB1,CNTNAP2,HECW1,AUTS2,NFIB,GRIP1,MAP1B,DMD,RAPGEF2,EFNA5,BCL11A,CTNNA2,MAP2
GO:BP	movement of cell or subcellular component	GO:0006928	3.34295e-05	4.47587	2074	59	22	21029	PTPRG,DCC,DAB1,SLC8A1,PRKG1,AUTS2,AKT3,NFIB,PLCB1,PRKCA,MAP1B,DACH1,RAPGEF2,EFNA5,ROCK2,PDGFC,CTNNA2,MAP2,CAMK1D,RFX3,NRG3,FMNL2
GO:BP	cell projection organization	GO:0030030	3.3687e-05	4.47254	1521	59	19	21029	PTPRG,DCC,DAB1,CNTNAP2,SDK1,HECW1,PRKG1,AUTS2,NFIB,GRIP1,MAP1B,DMD,RAPGEF2,EFNA5,BCL11A,CTNNA2,MAP2,CAMK1D,RFX3
GO:BP	cell differentiation	GO:0030154	3.65749e-05	4.43682	4128	59	31	21029	ZFPM2,PTPRG,DCC,DAB1,SLC8A1,CNTNAP2,SDK1,HECW1,PRKG1,AUTS2,RUNX1T1,NFIB,PLCB1,RORA,PRKCA,GRIP1,MAP1B,DMD,RAPGEF2,EFNA5,ROCK2,HTR2C,BCL11A,CTNNA2,MAP2,KAZN,CAMK1D,RFX3,OCA2,NRG3,TCF4
GO:BP	neuron migration	GO:0001764	3.79887e-05	4.42035	164	59	8	21029	DCC,DAB1,PRKG1,AUTS2,MAP1B,RAPGEF2,CTNNA2,NRG3
GO:BP	brain development	GO:0007420	3.82889e-05	4.41693	765	59	14	21029	PTPRG,DAB1,SLC8A1,CNTNAP2,PRKG1,AKT3,NFIB,PLCB1,RORA,DMD,RAPGEF2,PGAP1,CTNNA2,NRG3
GO:BP	system development	GO:0048731	7.38782e-05	4.13148	4784	59	33	21029	ZFPM2,PTPRG,DCC,DAB1,SLC8A1,CNTNAP2,SDK1,HECW1,PRKG1,AUTS2,NFIA,AKT3,NFIB,PLCB1,RORA,PRKCA,GRIP1,MAP1B,DMD,RAPGEF2,EFNA5,ROCK2,PGAP1,BCL11A,PDGFC,CTNNA2,MAP2,KAZN,CAMK1D,RFX3,NRG3,EXOC4,TCF4
GO:BP	head development	GO:0060322	8.06615e-05	4.09333	812	59	14	21029	PTPRG,DAB1,SLC8A1,CNTNAP2,PRKG1,AKT3,NFIB,PLCB1,RORA,DMD,RAPGEF2,PGAP1,CTNNA2,NRG3
GO:BP	regulation of cellular process	GO:0050794	8.19021e-05	4.0867	11067	59	51	21029	ADAMTS3,KCNH7,ZFPM2,PTPRG,DCC,DAB1,SLC8A1,CNTNAP2,HECW1,KCNB2,PSD3,DLGAP1,PRKG1,KCNQ5,AUTS2,RUNX1T1,NFIA,AKT3,MID1,NFIB,GABRG3,GRIK2,MED13L,PLCB1,RORA,DAPK1,CORO2B,PRKCA,GRIP1,MAP1B,DMD,DACH1,RAPGEF2,EFNA5,ROCK2,PGAP1,HTR2C,BCL11A,SLC24A2,PDGFC,CTNNA2,CELF2,MAP2,CAMK1D,ST18,RFX3,CACNA1E,NRG3,EXOC4,CADPS,TCF4
GO:BP	cell migration	GO:0016477	0.000103478	3.98515	1454	59	18	21029	PTPRG,DCC,DAB1,SLC8A1,PRKG1,AUTS2,AKT3,PLCB1,PRKCA,MAP1B,DACH1,RAPGEF2,ROCK2,PDGFC,CTNNA2,CAMK1D,NRG3,FMNL2
GO:BP	localization of cell	GO:0051674	0.000118553	3.92609	1645	59	19	21029	PTPRG,DCC,DAB1,SLC8A1,PRKG1,AUTS2,AKT3,PLCB1,PRKCA,MAP1B,DACH1,RAPGEF2,ROCK2,PDGFC,CTNNA2,CAMK1D,RFX3,NRG3,FMNL2
GO:BP	cell motility	GO:0048870	0.000118553	3.92609	1645	59	19	21029	PTPRG,DCC,DAB1,SLC8A1,PRKG1,AUTS2,AKT3,PLCB1,PRKCA,MAP1B,DACH1,RAPGEF2,ROCK2,PDGFC,CTNNA2,CAMK1D,RFX3,NRG3,FMNL2
GO:BP	chemical synaptic transmission	GO:0007268	0.000121142	3.91671	704	59	13	21029	DCC,DLGAP1,GABRG3,GRIK2,PLCB1,MAP1B,RAPGEF2,HTR2C,SLC24A2,CACNA1E,NRG3,EXOC4,CADPS
GO:BP	anterograde trans-synaptic signaling	GO:0098916	0.000121142	3.91671	704	59	13	21029	DCC,DLGAP1,GABRG3,GRIK2,PLCB1,MAP1B,RAPGEF2,HTR2C,SLC24A2,CACNA1E,NRG3,EXOC4,CADPS
GO:BP	regulation of biological process	GO:0050789	0.000138135	3.8597	12142	59	53	21029	ADAMTS3,KCNH7,ZFPM2,PTPRG,DCC,DAB1,SLC8A1,CNTNAP2,SDK1,HECW1,KCNB2,PSD3,DLGAP1,PRKG1,KCNQ5,AUTS2,RUNX1T1,NFIA,AKT3,MID1,NFIB,GABRG3,GRIK2,MED13L,PLCB1,RORA,DAPK1,CORO2B,PRKCA,GRIP1,MAP1B,DMD,DACH1,RAPGEF2,EFNA5,ROCK2,PGAP1,HTR2C,BCL11A,SLC24A2,PDGFC,CTNNA2,CELF2,MAP2,CAMK1D,ST18,RFX3,CACNA1E,NRG3,EXOC4,CADPS,TCF4,FMNL2
GO:BP	trans-synaptic signaling	GO:0099537	0.000138167	3.8596	712	59	13	21029	DCC,DLGAP1,GABRG3,GRIK2,PLCB1,MAP1B,RAPGEF2,HTR2C,SLC24A2,CACNA1E,NRG3,EXOC4,CADPS
GO:BP	anatomical structure morphogenesis	GO:0009653	0.000157768	3.80198	2685	59	24	21029	ZFPM2,DCC,DAB1,CNTNAP2,SDK1,HECW1,AUTS2,AKT3,NFIB,RORA,PRKCA,GRIP1,MAP1B,DMD,RAPGEF2,EFNA5,ROCK2,BCL11A,PDGFC,CTNNA2,MAP2,NRG3,EXOC4,FMNL2
GO:BP	cell morphogenesis	GO:0000902	0.000171499	3.76574	1010	59	15	21029	DCC,DAB1,CNTNAP2,HECW1,AUTS2,NFIB,GRIP1,MAP1B,DMD,RAPGEF2,EFNA5,BCL11A,CTNNA2,MAP2,FMNL2
GO:BP	synaptic signaling	GO:0099536	0.000202971	3.69257	736	59	13	21029	DCC,DLGAP1,GABRG3,GRIK2,PLCB1,MAP1B,RAPGEF2,HTR2C,SLC24A2,CACNA1E,NRG3,EXOC4,CADPS
GO:BP	forebrain development	GO:0030900	0.000232728	3.63315	387	59	10	21029	DAB1,SLC8A1,CNTNAP2,PRKG1,NFIB,PLCB1,DMD,RAPGEF2,PGAP1,NRG3
GO:BP	biological regulation	GO:0065007	0.000302793	3.51885	12859	59	54	21029	ADAMTS3,KCNH7,ZFPM2,PTPRG,DCC,DAB1,SLC8A1,CNTNAP2,SDK1,HECW1,KCNB2,PSD3,DLGAP1,PRKG1,KCNQ5,AUTS2,RUNX1T1,NFIA,AKT3,MID1,NFIB,GABRG3,GRIK2,MED13L,PLCB1,FAM155A,RORA,DAPK1,CORO2B,PRKCA,GRIP1,MAP1B,DMD,DACH1,RAPGEF2,EFNA5,ROCK2,PGAP1,HTR2C,BCL11A,SLC24A2,PDGFC,CTNNA2,CELF2,MAP2,CAMK1D,ST18,RFX3,CACNA1E,NRG3,EXOC4,CADPS,TCF4,FMNL2
GO:BP	negative regulation of cellular process	GO:0048523	0.000373829	3.42733	4818	59	32	21029	ZFPM2,PTPRG,DCC,DAB1,SLC8A1,HECW1,PRKG1,RUNX1T1,AKT3,MID1,NFIB,GRIK2,PLCB1,RORA,DAPK1,CORO2B,PRKCA,MAP1B,DMD,DACH1,RAPGEF2,EFNA5,ROCK2,HTR2C,BCL11A,SLC24A2,CTNNA2,MAP2,CAMK1D,ST18,RFX3,NRG3
GO:BP	cell morphogenesis involved in neuron differentiation	GO:0048667	0.000779368	3.10826	559	59	11	21029	DCC,DAB1,HECW1,AUTS2,NFIB,MAP1B,RAPGEF2,EFNA5,BCL11A,CTNNA2,MAP2
GO:BP	regulation of cell differentiation	GO:0045595	0.00138821	2.85754	1541	59	17	21029	ZFPM2,DCC,DAB1,RUNX1T1,PLCB1,RORA,PRKCA,MAP1B,DMD,RAPGEF2,EFNA5,ROCK2,HTR2C,BCL11A,MAP2,RFX3,TCF4
GO:BP	regulation of cellular component movement	GO:0051270	0.00145374	2.83751	1029	59	14	21029	PTPRG,SLC8A1,PRKG1,AKT3,PLCB1,PRKCA,DACH1,RAPGEF2,ROCK2,PDGFC,CTNNA2,MAP2,CAMK1D,NRG3
GO:BP	negative regulation of developmental process	GO:0051093	0.00184011	2.73516	893	59	13	21029	ZFPM2,DCC,DAB1,RUNX1T1,AKT3,NFIB,RORA,DMD,RAPGEF2,EFNA5,ROCK2,BCL11A,MAP2
GO:BP	regulation of cell migration	GO:0030334	0.00186336	2.7297	894	59	13	21029	PTPRG,SLC8A1,PRKG1,AKT3,PLCB1,PRKCA,DACH1,RAPGEF2,ROCK2,PDGFC,CTNNA2,CAMK1D,NRG3
GO:BP	regulation of cell communication	GO:0010646	0.00201411	2.69592	3313	59	25	21029	ADAMTS3,DCC,DAB1,SLC8A1,HECW1,PSD3,DLGAP1,AUTS2,AKT3,MID1,GRIK2,PLCB1,RORA,DAPK1,PRKCA,MAP1B,DMD,RAPGEF2,EFNA5,ROCK2,HTR2C,SLC24A2,PDGFC,RFX3,NRG3
GO:BP	regulation of signaling	GO:0023051	0.00218283	2.66098	3327	59	25	21029	ADAMTS3,DCC,DAB1,SLC8A1,HECW1,PSD3,DLGAP1,AUTS2,AKT3,MID1,GRIK2,PLCB1,RORA,DAPK1,PRKCA,MAP1B,DMD,RAPGEF2,EFNA5,ROCK2,HTR2C,SLC24A2,PDGFC,RFX3,NRG3
GO:BP	regulation of cell development	GO:0060284	0.00238757	2.62204	499	59	10	21029	DCC,DAB1,PLCB1,MAP1B,RAPGEF2,EFNA5,ROCK2,BCL11A,MAP2,RFX3
GO:BP	positive regulation of biological process	GO:0048518	0.00238986	2.62163	6094	59	35	21029	ADAMTS3,ZFPM2,DAB1,SLC8A1,CNTNAP2,HECW1,AUTS2,NFIA,AKT3,MID1,NFIB,GRIK2,PLCB1,RORA,DAPK1,CORO2B,PRKCA,GRIP1,MAP1B,DMD,RAPGEF2,EFNA5,ROCK2,PGAP1,HTR2C,BCL11A,SLC24A2,PDGFC,MAP2,CAMK1D,ST18,RFX3,NRG3,CADPS,TCF4
GO:BP	regulation of anatomical structure morphogenesis	GO:0022603	0.00276094	2.55894	926	59	13	21029	DCC,DAB1,HECW1,AKT3,PRKCA,GRIP1,MAP1B,RAPGEF2,EFNA5,ROCK2,BCL11A,MAP2,FMNL2
GO:BP	positive regulation of cellular process	GO:0048522	0.00320322	2.49441	5561	59	33	21029	ADAMTS3,ZFPM2,DAB1,SLC8A1,CNTNAP2,AUTS2,NFIA,AKT3,MID1,NFIB,GRIK2,PLCB1,RORA,DAPK1,PRKCA,GRIP1,MAP1B,DMD,RAPGEF2,EFNA5,ROCK2,PGAP1,HTR2C,BCL11A,SLC24A2,PDGFC,MAP2,CAMK1D,ST18,RFX3,NRG3,CADPS,TCF4
GO:BP	positive regulation of developmental process	GO:0051094	0.00322819	2.49104	1271	59	15	21029	ZFPM2,DAB1,SLC8A1,AKT3,PLCB1,PRKCA,GRIP1,MAP1B,DMD,RAPGEF2,EFNA5,HTR2C,BCL11A,RFX3,TCF4
GO:BP	regulation of cellular component organization	GO:0051128	0.00324418	2.4889	2246	59	20	21029	PTPRG,DCC,DAB1,CNTNAP2,HECW1,AUTS2,MID1,PLCB1,CORO2B,GRIP1,MAP1B,DMD,RAPGEF2,EFNA5,ROCK2,BCL11A,CTNNA2,MAP2,CAMK1D,NRG3
GO:BP	regulation of cell motility	GO:2000145	0.00379996	2.42022	953	59	13	21029	PTPRG,SLC8A1,PRKG1,AKT3,PLCB1,PRKCA,DACH1,RAPGEF2,ROCK2,PDGFC,CTNNA2,CAMK1D,NRG3
GO:BP	negative regulation of cellular component organization	GO:0051129	0.00529065	2.27649	680	59	11	21029	PTPRG,DCC,DAB1,MID1,CORO2B,MAP1B,RAPGEF2,ROCK2,BCL11A,CTNNA2,MAP2
GO:BP	regulation of biological quality	GO:0065008	0.0053333	2.273	3741	59	26	21029	KCNH7,DCC,SLC8A1,PRKG1,AKT3,GABRG3,GRIK2,FAM155A,RORA,CORO2B,PRKCA,GRIP1,MAP1B,DMD,RAPGEF2,EFNA5,ROCK2,HTR2C,BCL11A,SLC24A2,PDGFC,CTNNA2,MAP2,RFX3,CADPS,FMNL2
GO:BP	regulation of system process	GO:0044057	0.0060908	2.21533	554	59	10	21029	SLC8A1,KCNB2,DLGAP1,PRKG1,CORO2B,PRKCA,DMD,ROCK2,HTR2C,CELF2
GO:BP	axonogenesis	GO:0007409	0.00620362	2.20735	431	59	9	21029	DCC,DAB1,AUTS2,NFIB,MAP1B,EFNA5,BCL11A,CTNNA2,MAP2
GO:BP	regulation of locomotion	GO:0040012	0.00625281	2.20392	997	59	13	21029	PTPRG,SLC8A1,PRKG1,AKT3,PLCB1,PRKCA,DACH1,RAPGEF2,ROCK2,PDGFC,CTNNA2,CAMK1D,NRG3
GO:BP	positive regulation of cell projection organization	GO:0031346	0.00888461	2.05136	336	59	8	21029	AUTS2,GRIP1,MAP1B,DMD,RAPGEF2,EFNA5,BCL11A,CAMK1D
GO:BP	cell morphogenesis involved in differentiation	GO:0000904	0.00891076	2.05009	718	59	11	21029	DCC,DAB1,HECW1,AUTS2,NFIB,MAP1B,RAPGEF2,EFNA5,BCL11A,CTNNA2,MAP2
GO:BP	regulation of axonogenesis	GO:0050770	0.0102693	1.98846	156	59	6	21029	DCC,DAB1,MAP1B,EFNA5,BCL11A,MAP2
GO:BP	axon development	GO:0061564	0.014105	1.85063	477	59	9	21029	DCC,DAB1,AUTS2,NFIB,MAP1B,EFNA5,BCL11A,CTNNA2,MAP2
GO:BP	telencephalon development	GO:0021537	0.0143686	1.84258	254	59	7	21029	DAB1,SLC8A1,CNTNAP2,NFIB,PLCB1,DMD,NRG3
GO:BP	activation of transmembrane receptor protein tyrosine kinase activity	GO:0007171	0.0155623	1.80793	14	59	3	21029	EFNA5,PDGFC,NRG3
GO:BP	cell-cell signaling	GO:0007267	0.0165908	1.78013	1646	59	16	21029	DCC,HECW1,DLGAP1,GABRG3,GRIK2,PLCB1,MAP1B,RAPGEF2,EFNA5,HTR2C,SLC24A2,RFX3,CACNA1E,NRG3,EXOC4,CADPS
GO:BP	regulation of anatomical structure size	GO:0090066	0.0169395	1.7711	488	59	9	21029	DCC,SLC8A1,PRKG1,AKT3,MAP1B,EFNA5,ROCK2,BCL11A,MAP2
GO:BP	regulation of dendrite development	GO:0050773	0.017809	1.74936	99	59	5	21029	DCC,HECW1,RAPGEF2,BCL11A,CAMK1D
GO:BP	negative regulation of cell development	GO:0010721	0.0198529	1.70218	175	59	6	21029	DCC,DAB1,RAPGEF2,EFNA5,BCL11A,MAP2
GO:BP	animal organ development	GO:0048513	0.0203035	1.69243	3494	59	24	21029	ZFPM2,PTPRG,DCC,DAB1,SLC8A1,CNTNAP2,SDK1,PRKG1,NFIA,AKT3,NFIB,PLCB1,RORA,PRKCA,DMD,RAPGEF2,ROCK2,PGAP1,PDGFC,CTNNA2,KAZN,RFX3,NRG3,EXOC4
GO:BP	ion transmembrane transport	GO:0034220	0.0212599	1.67244	1116	59	13	21029	KCNH7,SLC8A1,HECW1,KCNB2,KCNQ5,GABRG3,GRIK2,FAM155A,DAPK1,DMD,HTR2C,SLC24A2,CACNA1E
GO:BP	regulation of multicellular organismal development	GO:2000026	0.0253193	1.59655	1315	59	14	21029	ZFPM2,DCC,DAB1,SLC8A1,AKT3,PLCB1,PRKCA,MAP1B,RAPGEF2,EFNA5,ROCK2,BCL11A,MAP2,RFX3
GO:BP	regulation of cell size	GO:0008361	0.0256127	1.59154	183	59	6	21029	DCC,AKT3,MAP1B,EFNA5,BCL11A,MAP2
GO:BP	negative regulation of cell projection organization	GO:0031345	0.0264189	1.57809	184	59	6	21029	PTPRG,DCC,DAB1,RAPGEF2,BCL11A,MAP2
GO:BP	negative regulation of cell differentiation	GO:0045596	0.0271998	1.56543	657	59	10	21029	ZFPM2,DCC,DAB1,RUNX1T1,RORA,DMD,RAPGEF2,EFNA5,BCL11A,MAP2
GO:BP	signaling	GO:0023052	0.0286302	1.54318	6411	59	34	21029	ADAMTS3,PTPRG,DCC,DAB1,SLC8A1,CNTNAP2,HECW1,PSD3,DLGAP1,PRKG1,AUTS2,AKT3,MID1,GABRG3,GRIK2,PLCB1,RORA,DAPK1,PRKCA,GRIP1,MAP1B,DMD,RAPGEF2,EFNA5,ROCK2,HTR2C,SLC24A2,PDGFC,ST18,RFX3,CACNA1E,NRG3,EXOC4,CADPS
GO:BP	regulation of transport	GO:0051049	0.0286882	1.5423	1719	59	16	21029	KCNH7,SLC8A1,HECW1,KCNB2,KCNQ5,DAPK1,MAP1B,DMD,EFNA5,PGAP1,HTR2C,MAP2,CAMK1D,RFX3,CACNA1E,CADPS
GO:BP	regulation of extent of cell growth	GO:0061387	0.0311042	1.50718	111	59	5	21029	DCC,MAP1B,EFNA5,BCL11A,MAP2
GO:BP	transmembrane transport	GO:0055085	0.0312105	1.5057	1531	59	15	21029	KCNH7,SLC8A1,SLC44A5,HECW1,KCNB2,KCNQ5,GABRG3,GRIK2,FAM155A,DAPK1,DMD,HTR2C,SLC24A2,OCA2,CACNA1E
GO:BP	negative regulation of biological process	GO:0048519	0.034417	1.46323	5844	59	32	21029	ZFPM2,PTPRG,DCC,DAB1,SLC8A1,HECW1,PRKG1,RUNX1T1,AKT3,MID1,NFIB,GRIK2,PLCB1,RORA,DAPK1,CORO2B,PRKCA,MAP1B,DMD,DACH1,RAPGEF2,EFNA5,ROCK2,HTR2C,BCL11A,SLC24A2,CTNNA2,MAP2,CAMK1D,ST18,RFX3,NRG3
GO:BP	cell communication	GO:0007154	0.034915	1.45699	6465	59	34	21029	ADAMTS3,PTPRG,DCC,DAB1,SLC8A1,CNTNAP2,HECW1,PSD3,DLGAP1,PRKG1,AUTS2,AKT3,MID1,GABRG3,GRIK2,PLCB1,RORA,DAPK1,PRKCA,GRIP1,MAP1B,DMD,RAPGEF2,EFNA5,ROCK2,HTR2C,SLC24A2,PDGFC,ST18,RFX3,CACNA1E,NRG3,EXOC4,CADPS
GO:BP	positive regulation of cell differentiation	GO:0045597	0.0377326	1.42328	837	59	11	21029	DAB1,PLCB1,PRKCA,MAP1B,DMD,RAPGEF2,EFNA5,HTR2C,BCL11A,RFX3,TCF4
GO:BP	cell junction organization	GO:0034330	0.0399684	1.39828	687	59	10	21029	CNTNAP2,SDK1,NFIA,CORO2B,PRKCA,MAP1B,RAPGEF2,EFNA5,ROCK2,CTNNA2
GO:BP	inorganic ion transmembrane transport	GO:0098660	0.0435196	1.36132	850	59	11	21029	KCNH7,SLC8A1,HECW1,KCNB2,KCNQ5,GABRG3,FAM155A,DMD,HTR2C,SLC24A2,CACNA1E
GO:BP	cell junction assembly	GO:0034329	0.0448856	1.34789	420	59	8	21029	CNTNAP2,SDK1,CORO2B,PRKCA,MAP1B,RAPGEF2,EFNA5,ROCK2
GO:BP	regulation of collateral sprouting	GO:0048670	0.0481585	1.31733	20	59	3	21029	DCC,EFNA5,BCL11A
GO:CC	cell junction	GO:0030054	1.42e-07	6.84685	2076	61	24	21672	DCC,SLC8A1,CNTNAP2,SDK1,PSD3,DLGAP1,NFIA,GABRG3,GRIK2,PLCB1,CORO2B,GRIP1,MAP1B,DMD,RAPGEF2,EFNA5,HTR2C,BCL11A,CTNNA2,KAZN,CACNA1E,NRG3,EXOC4,CADPS
GO:CC	synapse	GO:0045202	3.85e-07	6.41426	1305	61	19	21672	DCC,SLC8A1,SDK1,PSD3,DLGAP1,GABRG3,GRIK2,PLCB1,GRIP1,MAP1B,DMD,RAPGEF2,EFNA5,HTR2C,BCL11A,CACNA1E,NRG3,EXOC4,CADPS
GO:CC	postsynaptic density	GO:0014069	7.12049e-05	4.14749	322	61	9	21672	DCC,SLC8A1,PSD3,DLGAP1,GRIK2,GRIP1,MAP1B,DMD,BCL11A
GO:CC	asymmetric synapse	GO:0032279	8.31586e-05	4.08009	328	61	9	21672	DCC,SLC8A1,PSD3,DLGAP1,GRIK2,GRIP1,MAP1B,DMD,BCL11A
GO:CC	postsynaptic specialization	GO:0099572	0.000130089	3.88576	346	61	9	21672	DCC,SLC8A1,PSD3,DLGAP1,GRIK2,GRIP1,MAP1B,DMD,BCL11A
GO:CC	neuron to neuron synapse	GO:0098984	0.000150159	3.82345	352	61	9	21672	DCC,SLC8A1,PSD3,DLGAP1,GRIK2,GRIP1,MAP1B,DMD,BCL11A
GO:CC	neuron projection	GO:0043005	0.000164285	3.7844	1347	61	16	21672	DCC,SLC8A1,CNTNAP2,KCNB2,AUTS2,NFIB,GABRG3,GRIK2,GRIP1,MAP1B,DMD,RAPGEF2,HTR2C,CTNNA2,MAP2,EXOC4
GO:CC	postsynapse	GO:0098794	0.000251787	3.59897	613	61	11	21672	DCC,SLC8A1,PSD3,DLGAP1,GABRG3,GRIK2,PLCB1,GRIP1,MAP1B,DMD,BCL11A
GO:CC	axon	GO:0030424	0.000344317	3.46304	633	61	11	21672	DCC,SLC8A1,CNTNAP2,AUTS2,NFIB,GRIK2,MAP1B,DMD,CTNNA2,MAP2,EXOC4
GO:CC	plasma membrane	GO:0005886	0.000914308	3.03891	5694	61	33	21672	LRP1B,KCNH7,PTPRG,DCC,SLC8A1,CNTNAP2,SLC44A5,SDK1,ENOX1,KCNB2,PSD3,DLGAP1,PRKG1,KCNQ5,GABRG3,GRIK2,FAM155A,DAPK1,PRKCA,GRIP1,MAP1B,DMD,RAPGEF2,EFNA5,ROCK2,HTR2C,SLC24A2,PDGFC,CTNNA2,KAZN,CACNA1E,NRG3,EXOC4
GO:CC	cell periphery	GO:0071944	0.00193674	2.71293	6181	61	34	21672	ADAMTS3,LRP1B,KCNH7,PTPRG,DCC,SLC8A1,CNTNAP2,SLC44A5,SDK1,ENOX1,KCNB2,PSD3,DLGAP1,PRKG1,KCNQ5,GABRG3,GRIK2,FAM155A,DAPK1,PRKCA,GRIP1,MAP1B,DMD,RAPGEF2,EFNA5,ROCK2,HTR2C,SLC24A2,PDGFC,CTNNA2,KAZN,CACNA1E,NRG3,EXOC4
GO:CC	neuronal cell body	GO:0043025	0.00217424	2.66269	488	61	9	21672	SLC8A1,CNTNAP2,KCNB2,GRIK2,GRIP1,MAP1B,DMD,RAPGEF2,MAP2
GO:CC	somatodendritic compartment	GO:0036477	0.00478599	2.32003	835	61	11	21672	SLC8A1,CNTNAP2,KCNB2,GABRG3,GRIK2,GRIP1,MAP1B,DMD,RAPGEF2,HTR2C,MAP2
GO:CC	cell body	GO:0044297	0.00594877	2.22557	554	61	9	21672	SLC8A1,CNTNAP2,KCNB2,GRIK2,GRIP1,MAP1B,DMD,RAPGEF2,MAP2
GO:CC	dendrite	GO:0030425	0.0129207	1.88871	612	61	9	21672	SLC8A1,CNTNAP2,KCNB2,GABRG3,GRIK2,GRIP1,MAP1B,HTR2C,MAP2
GO:CC	dendritic tree	GO:0097447	0.0132503	1.87777	614	61	9	21672	SLC8A1,CNTNAP2,KCNB2,GABRG3,GRIK2,GRIP1,MAP1B,HTR2C,MAP2
GO:CC	perikaryon	GO:0043204	0.0187907	1.72606	154	61	5	21672	CNTNAP2,KCNB2,GRIK2,GRIP1,MAP1B
GO:CC	plasma membrane bounded cell projection	GO:0120025	0.0218991	1.65957	2205	61	17	21672	DCC,SLC8A1,CNTNAP2,KCNB2,PSD3,AUTS2,NFIB,GABRG3,GRIK2,GRIP1,MAP1B,DMD,RAPGEF2,HTR2C,CTNNA2,MAP2,EXOC4
GO:CC	basal dendrite	GO:0097441	0.029756	1.52643	6	61	2	21672	MAP1B,MAP2
GO:CC	postsynaptic membrane	GO:0045211	0.0301265	1.52105	273	61	6	21672	DCC,SLC8A1,GABRG3,GRIK2,GRIP1,DMD
GO:CC	distal axon	GO:0150034	0.0301265	1.52105	273	61	6	21672	SLC8A1,AUTS2,GRIK2,MAP1B,MAP2,EXOC4
GO:CC	cell projection	GO:0042995	0.0393164	1.40543	2312	61	17	21672	DCC,SLC8A1,CNTNAP2,KCNB2,PSD3,AUTS2,NFIB,GABRG3,GRIK2,GRIP1,MAP1B,DMD,RAPGEF2,HTR2C,CTNNA2,MAP2,EXOC4
GO:CC	potassium channel complex	GO:0034705	0.0431721	1.3648	98	61	4	21672	CNTNAP2,KCNB2,KCNQ5,GRIK2
GO:CC	ion channel complex	GO:0034702	0.0434422	1.36209	292	61	6	21672	CNTNAP2,KCNB2,KCNQ5,GABRG3,GRIK2,CACNA1E
KEGG	Gap junction	KEGG:04540	0.00166409	2.77882	88	32	5	8014	PRKG1,PLCB1,PRKCA,HTR2C,PDGFC
KEGG	Calcium signaling pathway	KEGG:04020	0.00250619	2.60099	239	32	7	8014	SLC8A1,PLCB1,PRKCA,HTR2C,PDGFC,CAMK1D,CACNA1E
KEGG	Rap1 signaling pathway	KEGG:04015	0.0113249	1.94597	210	32	6	8014	AKT3,PLCB1,PRKCA,RAPGEF2,EFNA5,PDGFC
KEGG	Spinocerebellar ataxia	KEGG:05017	0.0163443	1.78663	142	32	5	8014	DAB1,AKT3,PLCB1,RORA,PRKCA
KEGG	cGMP-PKG signaling pathway	KEGG:04022	0.0336945	1.47244	166	32	5	8014	SLC8A1,PRKG1,AKT3,PLCB1,ROCK2
KEGG	Choline metabolism in cancer	KEGG:05231	0.0426274	1.37031	98	32	4	8014	SLC44A5,AKT3,PRKCA,PDGFC
REAC	Neuronal System	REAC:R-HSA-112316	0.00063738	3.1956	400	41	10	10760	KCNH7,KCNB2,DLGAP1,KCNQ5,GABRG3,GRIK2,PLCB1,PRKCA,GRIP1,CACNA1E
TF	Factor: DB1; motif: GGRRRRGRRGGAGGGGGNGRRR; match class: 1	TF:M10107_1	7.69e-07	6.11422	2734	62	29	19959	KCNH7,ZFPM2,DAB1,CNTNAP2,HECW1,CCSER1,KCNB2,AUTS2,RUNX1T1,NFIA,AKT3,MED13L,PLCB1,FAM155A,RORA,PRKCA,MAP1B,DACH1,PGAP1,BCL11A,NOL4,PDGFC,CTNNA2,CELF2,TMEM178B,CAMK1D,RFX3,CACNA1E,FMNL2
TF	Factor: DB1; motif: GGRRRRGRRGGAGGGGGNGRRR	TF:M10107	4.2005e-05	4.3767	5964	62	40	19959	ADAMTS3,KCNH7,ZFPM2,PTPRG,DAB1,CNTNAP2,HECW1,ENOX1,CCSER1,KCNB2,DLGAP1,KCNQ5,AUTS2,RUNX1T1,NFIA,AKT3,GRIK2,MED13L,PLCB1,FAM155A,RORA,DAPK1,PRKCA,GRIP1,MAP1B,DACH1,ROCK2,PGAP1,BCL11A,NOL4,PDGFC,CTNNA2,CELF2,TMEM178B,CAMK1D,ST18,RFX3,CACNA1E,CADPS,FMNL2
TF	Factor: MZF-1; motif: KNGNKAGGGGNAA	TF:M00084	0.00119394	2.92302	6658	62	40	19959	ADAMTS3,ZFPM2,PTPRG,DAB1,CNTNAP2,SLC44A5,ENOX1,CCSER1,KCNB2,DLGAP1,PRKG1,AKT3,MID1,NFIB,GRIK2,MED13L,PLCB1,FAM155A,RORA,MAP1B,DACH1,EFNA5,ROCK2,PGAP1,HTR2C,BCL11A,NOL4,SLC24A2,PDGFC,CELF2,TMEM178B,KAZN,CAMK1D,ST18,RFX3,CACNA1E,NRG3,EXOC4,CADPS,FMNL2
TF	Factor: WT1; motif: RGGNGGGGGAGGRGGNGGRG	TF:M10108	0.00131054	2.88255	6679	62	40	19959	ADAMTS3,KCNH7,ZFPM2,PTPRG,CNTNAP2,SLC44A5,SDK1,HECW1,CCSER1,KCNB2,AUTS2,RUNX1T1,NFIA,AKT3,GABRG3,GRIK2,MED13L,PLCB1,FAM155A,RORA,PRKCA,MAP1B,DACH1,EFNA5,ROCK2,PGAP1,HTR2C,BCL11A,NOL4,PDGFC,CTNNA2,CELF2,TMEM178B,CAMK1D,ST18,RFX3,CACNA1E,EXOC4,CADPS,FMNL2
TF	Factor: WT1; motif: RGGNGGGGGAGGRGGNGGRG; match class: 1	TF:M10108_1	0.00648502	2.18809	2914	62	24	19959	ADAMTS3,ZFPM2,CNTNAP2,HECW1,CCSER1,KCNB2,AUTS2,RUNX1T1,NFIA,AKT3,MED13L,PLCB1,FAM155A,PRKCA,MAP1B,DACH1,ROCK2,PGAP1,BCL11A,CTNNA2,TMEM178B,CAMK1D,RFX3,CACNA1E
TF	Factor: ZXDL; motif: GSGSCNNGGGMRGCNCCGGGS; match class: 1	TF:M12722_1	0.00761595	2.11828	6797	62	39	19959	LRP1B,ZFPM2,PTPRG,DAB1,CNTNAP2,SDK1,ENOX1,KCNB2,DLGAP1,PRKG1,KCNQ5,AUTS2,NFIA,AKT3,NFIB,GABRG3,GRIK2,MED13L,PLCB1,FAM155A,RORA,DAPK1,PRKCA,MAP1B,DACH1,EFNA5,ROCK2,PGAP1,BCL11A,NOL4,CTNNA2,CELF2,TMEM178B,KAZN,CAMK1D,RFX3,OCA2,CADPS,FMNL2
TF	Factor: MZF-1; motif: KNGNKAGGGGNAA; match class: 1	TF:M00084_1	0.00860648	2.06517	1746	62	18	19959	ADAMTS3,ZFPM2,PTPRG,ENOX1,KCNB2,DLGAP1,AKT3,GRIK2,DACH1,EFNA5,ROCK2,PGAP1,BCL11A,CELF2,KAZN,CAMK1D,RFX3,CADPS
TF	Factor: DPF2; motif: NYCACYTCCYCNYYCY; match class: 1	TF:M09760_1	0.0165907	1.78014	3072	62	24	19959	ADAMTS3,PTPRG,DCC,DAB1,CNTNAP2,CCSER1,KCNB2,DLGAP1,AUTS2,RUNX1T1,AKT3,PLCB1,FAM155A,PRKCA,MAP1B,EFNA5,ROCK2,PGAP1,BCL11A,CTNNA2,CAMK1D,RFX3,EXOC4,CADPS
TF	Factor: FPM315; motif: GGAGGAGGRRGRGGRGGRRGR	TF:M07141	0.0166432	1.77876	2221	62	20	19959	ADAMTS3,KCNH7,DCC,CNTNAP2,SDK1,ENOX1,KCNB2,AUTS2,AKT3,MED13L,PLCB1,FAM155A,RORA,PRKCA,MAP1B,ROCK2,CAMK1D,RFX3,CADPS,TCF4
TF	Factor: PATZ; motif: GGGGNGGGGGMKGGRRNGGNRN; match class: 1	TF:M10026_1	0.0189135	1.72323	5053	62	32	19959	KCNH7,ZFPM2,DAB1,CNTNAP2,HECW1,CCSER1,KCNB2,PRKG1,AUTS2,NFIA,AKT3,MED13L,PLCB1,FAM155A,CORO2B,PRKCA,MAP1B,DACH1,EFNA5,PGAP1,HTR2C,BCL11A,NOL4,PDGFC,CTNNA2,TMEM178B,CAMK1D,RFX3,OCA2,CACNA1E,CADPS,FMNL2
TF	Factor: PATZ; motif: GGGGNGGGGGMKGGRRNGGNRN	TF:M10026	0.0199359	1.70036	8608	62	44	19959	ADAMTS3,LRP1B,KCNH7,ZFPM2,PTPRG,DAB1,CNTNAP2,SDK1,HECW1,ENOX1,CCSER1,KCNB2,PRKG1,AUTS2,NFIA,AKT3,GRIK2,MED13L,PLCB1,FAM155A,RORA,CORO2B,PRKCA,MAP1B,DACH1,EFNA5,ROCK2,PGAP1,HTR2C,BCL11A,NOL4,SLC24A2,PDGFC,CTNNA2,CELF2,TMEM178B,CAMK1D,RFX3,OCA2,CACNA1E,EXOC4,CADPS,TCF4,FMNL2
TF	Factor: ZBTB14; motif: SSCCGCGCACNS	TF:M12461	0.0267974	1.57191	2933	62	23	19959	ZFPM2,PTPRG,HECW1,ENOX1,CCSER1,KCNB2,DLGAP1,KCNQ5,AUTS2,NFIA,GABRG3,MED13L,PLCB1,FAM155A,DAPK1,MAP1B,EFNA5,ROCK2,NOL4,CELF2,TMEM178B,CAMK1D,FMNL2
TF	Factor: MAZ; motif: NKGGGAGGGGRGGR; match class: 1	TF:M02023_1	0.0322013	1.49213	3191	62	24	19959	ADAMTS3,ZFPM2,PTPRG,ENOX1,KCNB2,DLGAP1,PRKG1,NFIA,AKT3,MED13L,PLCB1,FAM155A,RORA,PRKCA,MAP1B,DACH1,ROCK2,HTR2C,BCL11A,PDGFC,CTNNA2,CAMK1D,RFX3,CACNA1E
TF	Factor: ZNF263; motif: NNGGGGAGGANN; match class: 1	TF:M12535_1	0.0329326	1.48237	356	62	8	19959	HECW1,DLGAP1,AUTS2,AKT3,PRKCA,PGAP1,CAMK1D,RFX3
TF	Factor: Miz-1; motif: NNRGGWGGGGGAGGGGMRR; match class: 1	TF:M10112_1	0.0362273	1.44096	4169	62	28	19959	KCNH7,ZFPM2,PTPRG,HECW1,ENOX1,CCSER1,KCNB2,PRKG1,KCNQ5,AUTS2,RUNX1T1,NFIA,AKT3,MED13L,FAM155A,DACH1,EFNA5,HTR2C,BCL11A,NOL4,PDGFC,CTNNA2,CELF2,TMEM178B,CAMK1D,RFX3,CACNA1E,CADPS
HPA	cerebral cortex	HPA:0100000	0.0105108	1.97837	8071	41	40	10976	LRP1B,ZFPM2,DCC,DAB1,CNTNAP2,SDK1,ENOX1,PSD3,PRKG1,KCNQ5,AUTS2,RUNX1T1,NFIA,AKT3,MID1,NFIB,GABRG3,GRIK2,PLCB1,FAM155A,RORA,DAPK1,CORO2B,PRKCA,MAP1B,DMD,EFNA5,ROCK2,BCL11A,PDGFC,CTNNA2,CELF2,MAP2,KAZN,CAMK1D,RFX3,EXOC4,CADPS,TCF4,FMNL2
HPA	cerebellum; molecular layer cells - cytoplasm/membrane[‚â•Medium]	HPA:0091002	0.0242244	1.61575	305	41	7	10976	CNTNAP2,PSD3,PRKCA,MAP1B,CELF2,MAP2,CADPS
HPA	cerebellum; molecular layer cells - cytoplasm/membrane[‚â•Low]	HPA:0091001	0.046566	1.33193	339	41	7	10976	CNTNAP2,PSD3,PRKCA,MAP1B,CELF2,MAP2,CADPS
HP	Myoclonus	HP:0001336	0.00201066	2.69666	344	27	11	4667	DAB1,KCNQ5,AKT3,GRIK2,PLCB1,RORA,RAPGEF2,CELF2,OCA2,CACNA1E,TCF4
HP	Autistic behavior	HP:0000729	0.00317264	2.49858	629	27	14	4667	ZFPM2,CNTNAP2,KCNQ5,AUTS2,NFIB,GRIK2,MED13L,RORA,MAP1B,DMD,PGAP1,CELF2,OCA2,TCF4
HP	Delayed speech and language development	HP:0000750	0.0399853	1.3981	894	27	15	4667	DCC,CNTNAP2,KCNQ5,AUTS2,GRIK2,MED13L,RORA,MAP1B,DMD,PGAP1,CTNNA2,CELF2,OCA2,CACNA1E,TCF4
