# Supplementary material for: Tissue morphology influences the temporal program of human brain organoid development
Source: Cell Stem Cell. Author manuscript; Available in PMC 2024 Jan 11. (PMC10765088; doi:10.1016/j.stem.2023.09.003)
Supplement: Table S6 [file EMS192828-supplement-Table_S6.xlsx]

## Sheet: Export Summary
	This document was exported from Numbers. Each table was converted to an Excel worksheet. All other objects on each Numbers sheet were placed on separate worksheets. Please be aware that formula calculations may differ in Excel.
	Numbers Sheet Name	Numbers Table Name	Excel Worksheet Name
	Sheet 1
		GOterms mixed identity RG/Neu cluster 1 versus N	Sheet 1 - GOterms mixed identit
	Sheet 2
		GOterms mixed identity RG/Neu cluster 1 versus RG	Sheet 2 - GOterms mixed identit

## Sheet: Sheet 1 - GOterms mixed identit
GOterms mixed identity RG/Neu cluster 1 versus N
source	term_name	term_id	highlighted	adjusted_p_value	negative_log10_of_adjusted_p_value	term_size	query_size	intersection_size	effective_domain_size	intersections
GO:MF	beta-catenin binding	GO:0008013	TRUE	0.00452816	2.34408	92	60	5	20195	GLI3,RORA,TCF7L1,TCF4,PTPRK
GO:MF	RNA polymerase II cis-regulatory region sequence-specific DNA binding	GO:0000978	TRUE	0.0225691	1.64649	1196	60	13	20195	DACH1,GLI3,MEIS2,CREB5,ZBTB20,ZFHX4,RORA,HMGA2,TCF7L1,ZEB1,NFIA,CHD7,TCF4
GO:MF	cis-regulatory region sequence-specific DNA binding	GO:0000987	FALSE	0.0267952	1.57194	1216	60	13	20195	DACH1,GLI3,MEIS2,CREB5,ZBTB20,ZFHX4,RORA,HMGA2,TCF7L1,ZEB1,NFIA,CHD7,TCF4
GO:MF	RNA polymerase II transcription regulatory region sequence-specific DNA binding	GO:0000977	FALSE	0.0293438	1.53248	1411	60	14	20195	DACH1,GLI3,NPAS3,MEIS2,CREB5,ZBTB20,ZFHX4,RORA,HMGA2,TCF7L1,ZEB1,NFIA,CHD7,TCF4
GO:BP	nervous system development	GO:0007399	TRUE	1.94799e-10	9.71041	2547	60	31	21110	OPCML,IL1RAPL1,GLI3,EPHA6,GPC6,MEIS2,LSAMP,SYNE2,ADGRV1,SHROOM3,ROBO2,CDON,PARD3,RORA,NAV2,NLGN1,CDH23,QKI,ZEB1,HDAC9,NRG1,PLCB1,NFIA,CHD7,TENM4,TCF4,PTPRZ1,NEDD4L,MSI2,VEGFA,CDH4
GO:BP	system development	GO:0048731	FALSE	4.63272e-09	8.33416	3987	60	36	21110	OPCML,IL1RAPL1,GLI3,EPHA6,GPC6,NHS,MEIS2,LSAMP,SYNE2,ADGRV1,SHROOM3,ROBO2,CDON,KIAA1217,PARD3,RORA,NAV2,HMGA2,NLGN1,CDH23,PHLPP1,QKI,ZEB1,HDAC9,NRG1,PLCB1,NFIA,CHD7,TENM4,TCF4,PTPRZ1,NEDD4L,MSI2,COL11A1,VEGFA,CDH4
GO:BP	multicellular organism development	GO:0007275	FALSE	1.53936e-08	7.81266	4658	60	38	21110	OPCML,DACH1,IL1RAPL1,GLI3,EPHA6,GPC6,NHS,MEIS2,LSAMP,SYNE2,ADGRV1,SHROOM3,ROBO2,CDON,KIAA1217,PARD3,RORA,NAV2,HMGA2,NLGN1,CDH23,PHLPP1,QKI,ZEB1,HDAC9,NRG1,PLCB1,NFIA,CHD7,TENM4,TCF4,PTPRZ1,NEDD4L,MID1,MSI2,COL11A1,VEGFA,CDH4
GO:BP	neurogenesis	GO:0022008	FALSE	1.65742e-07	6.78057	1705	60	23	21110	OPCML,IL1RAPL1,GLI3,EPHA6,SYNE2,ADGRV1,ROBO2,CDON,PARD3,RORA,NAV2,NLGN1,CDH23,ZEB1,HDAC9,NFIA,CHD7,TENM4,TCF4,PTPRZ1,NEDD4L,VEGFA,CDH4
GO:BP	neuron differentiation	GO:0030182	FALSE	1.9242e-06	5.71575	1415	60	20	21110	OPCML,IL1RAPL1,GLI3,EPHA6,ADGRV1,ROBO2,CDON,PARD3,RORA,NLGN1,CDH23,ZEB1,HDAC9,NFIA,TENM4,TCF4,PTPRZ1,NEDD4L,VEGFA,CDH4
GO:BP	generation of neurons	GO:0048699	FALSE	4.60505e-06	5.33677	1488	60	20	21110	OPCML,IL1RAPL1,GLI3,EPHA6,ADGRV1,ROBO2,CDON,PARD3,RORA,NLGN1,CDH23,ZEB1,HDAC9,NFIA,TENM4,TCF4,PTPRZ1,NEDD4L,VEGFA,CDH4
GO:BP	anatomical structure development	GO:0048856	FALSE	5.04239e-06	5.29736	5896	60	39	21110	OPCML,DACH1,IL1RAPL1,GLI3,CDH12,EPHA6,GPC6,NHS,MEIS2,LSAMP,SYNE2,ADGRV1,SHROOM3,ROBO2,CDON,KIAA1217,PARD3,RORA,NAV2,HMGA2,NLGN1,CDH23,PHLPP1,QKI,ZEB1,HDAC9,NRG1,PLCB1,NFIA,CHD7,TENM4,TCF4,PTPRZ1,NEDD4L,MID1,MSI2,COL11A1,VEGFA,CDH4
GO:BP	cell adhesion	GO:0007155	TRUE	7.43801e-06	5.12854	1530	60	20	21110	OPCML,IL1RAPL1,GLI3,CDH12,GPC6,LSAMP,ADGRV1,ROBO2,CDON,MAGI1,PARD3,COL4A6,NLGN1,CDH23,NRG1,TENM4,PTPRK,VEGFA,CDH4,PARD3B
GO:BP	anatomical structure morphogenesis	GO:0009653	FALSE	1.04622e-05	4.98038	2712	60	26	21110	IL1RAPL1,GLI3,CDH12,EPHA6,GPC6,MEIS2,SHROOM3,ROBO2,CDON,PARD3,RORA,HMGA2,NLGN1,CDH23,QKI,ZEB1,HDAC9,NRG1,NFIA,CHD7,TENM4,PTPRZ1,NEDD4L,COL11A1,VEGFA,CDH4
GO:BP	cell development	GO:0048468	FALSE	1.55599e-05	4.80799	2763	60	26	21110	OPCML,IL1RAPL1,GLI3,EPHA6,MEIS2,ADGRV1,SHROOM3,ROBO2,CDON,PARD3,RORA,NLGN1,CDH23,QKI,ZEB1,HDAC9,NRG1,PLCB1,CHD7,TENM4,PTPRZ1,NEDD4L,MSI2,COL11A1,VEGFA,CDH4
GO:BP	cell differentiation	GO:0030154	FALSE	3.78501e-05	4.42193	4318	60	32	21110	OPCML,IL1RAPL1,GLI3,EPHA6,NHS,MEIS2,SYNE2,ADGRV1,SHROOM3,ROBO2,CDON,PARD3,RORA,NAV2,HMGA2,NLGN1,CDH23,QKI,ZEB1,HDAC9,NRG1,PLCB1,NFIA,CHD7,TENM4,TCF4,PTPRZ1,NEDD4L,MSI2,COL11A1,VEGFA,CDH4
GO:BP	cellular developmental process	GO:0048869	FALSE	4.40371e-05	4.35618	4344	60	32	21110	OPCML,IL1RAPL1,GLI3,EPHA6,NHS,MEIS2,SYNE2,ADGRV1,SHROOM3,ROBO2,CDON,PARD3,RORA,NAV2,HMGA2,NLGN1,CDH23,QKI,ZEB1,HDAC9,NRG1,PLCB1,NFIA,CHD7,TENM4,TCF4,PTPRZ1,NEDD4L,MSI2,COL11A1,VEGFA,CDH4
GO:BP	developmental process	GO:0032502	FALSE	9.63029e-05	4.01636	6489	60	39	21110	OPCML,DACH1,IL1RAPL1,GLI3,CDH12,EPHA6,GPC6,NHS,MEIS2,LSAMP,SYNE2,ADGRV1,SHROOM3,ROBO2,CDON,KIAA1217,PARD3,RORA,NAV2,HMGA2,NLGN1,CDH23,PHLPP1,QKI,ZEB1,HDAC9,NRG1,PLCB1,NFIA,CHD7,TENM4,TCF4,PTPRZ1,NEDD4L,MID1,MSI2,COL11A1,VEGFA,CDH4
GO:BP	regulation of nervous system development	GO:0051960	FALSE	0.000130258	3.8852	461	60	11	21110	IL1RAPL1,GLI3,ROBO2,CDON,PARD3,NLGN1,CHD7,TENM4,PTPRZ1,VEGFA,CDH4
GO:BP	positive regulation of developmental process	GO:0051094	FALSE	0.000170509	3.76825	1310	60	17	21110	IL1RAPL1,GLI3,ADGRV1,ROBO2,CDON,HMGA2,NLGN1,ZEB1,NRG1,PLCB1,CHD7,TENM4,TCF4,PTPRZ1,NEDD4L,VEGFA,CDH4
GO:BP	positive regulation of nervous system development	GO:0051962	FALSE	0.000214947	3.66767	284	60	9	21110	IL1RAPL1,GLI3,ROBO2,CDON,NLGN1,TENM4,PTPRZ1,VEGFA,CDH4
GO:BP	regulation of developmental process	GO:0050793	FALSE	0.000233753	3.63124	2482	60	23	21110	IL1RAPL1,GLI3,GPC6,MEIS2,ADGRV1,SHROOM3,ROBO2,CDON,PARD3,RORA,HMGA2,NLGN1,ZEB1,HDAC9,NRG1,PLCB1,CHD7,TENM4,TCF4,PTPRZ1,NEDD4L,VEGFA,CDH4
GO:BP	regulation of cell differentiation	GO:0045595	FALSE	0.000407247	3.39014	1568	60	18	21110	IL1RAPL1,GLI3,MEIS2,ADGRV1,ROBO2,CDON,RORA,NLGN1,ZEB1,HDAC9,NRG1,PLCB1,CHD7,TENM4,TCF4,PTPRZ1,VEGFA,CDH4
GO:BP	regulation of multicellular organismal development	GO:2000026	FALSE	0.000475075	3.32324	1407	60	17	21110	IL1RAPL1,GLI3,MEIS2,ADGRV1,ROBO2,CDON,PARD3,HMGA2,NLGN1,ZEB1,NRG1,PLCB1,CHD7,TENM4,PTPRZ1,VEGFA,CDH4
GO:BP	positive regulation of neurogenesis	GO:0050769	FALSE	0.000656234	3.18294	234	60	8	21110	IL1RAPL1,GLI3,ROBO2,CDON,TENM4,PTPRZ1,VEGFA,CDH4
GO:BP	cell morphogenesis	GO:0000902	FALSE	0.000941497	3.02618	978	60	14	21110	IL1RAPL1,GLI3,CDH12,EPHA6,SHROOM3,ROBO2,PARD3,NLGN1,CDH23,NFIA,PTPRZ1,NEDD4L,VEGFA,CDH4
GO:BP	regulation of cell development	GO:0060284	FALSE	0.00101641	2.99293	835	60	13	21110	IL1RAPL1,GLI3,MEIS2,ROBO2,CDON,ZEB1,HDAC9,PLCB1,CHD7,TENM4,PTPRZ1,VEGFA,CDH4
GO:BP	cell morphogenesis involved in neuron differentiation	GO:0048667	FALSE	0.00152707	2.81614	590	60	11	21110	IL1RAPL1,GLI3,EPHA6,ROBO2,PARD3,NLGN1,CDH23,PTPRZ1,NEDD4L,VEGFA,CDH4
GO:BP	sensory organ development	GO:0007423	FALSE	0.00183026	2.73749	601	60	11	21110	GLI3,NHS,MEIS2,ADGRV1,CDON,CDH23,ZEB1,NFIA,CHD7,COL11A1,VEGFA
GO:BP	regulation of neurogenesis	GO:0050767	FALSE	0.00242021	2.61615	379	60	9	21110	IL1RAPL1,GLI3,ROBO2,CDON,CHD7,TENM4,PTPRZ1,VEGFA,CDH4
GO:BP	semicircular canal development	GO:0060872	TRUE	0.002521	2.59843	8	60	3	21110	GLI3,ZEB1,CHD7
GO:BP	cell-cell adhesion via plasma-membrane adhesion molecules	GO:0098742	FALSE	0.00290296	2.53716	285	60	8	21110	IL1RAPL1,CDH12,GPC6,ROBO2,NLGN1,CDH23,TENM4,CDH4
GO:BP	cell-cell adhesion	GO:0098609	FALSE	0.00430631	2.36589	950	60	13	21110	IL1RAPL1,GLI3,CDH12,GPC6,ADGRV1,ROBO2,CDON,MAGI1,NLGN1,CDH23,TENM4,VEGFA,CDH4
GO:BP	cell morphogenesis involved in differentiation	GO:0000904	FALSE	0.00468401	2.32938	662	60	11	21110	IL1RAPL1,GLI3,EPHA6,ROBO2,PARD3,NLGN1,CDH23,PTPRZ1,NEDD4L,VEGFA,CDH4
GO:BP	neuron development	GO:0048666	FALSE	0.00603574	2.21927	1144	60	14	21110	OPCML,IL1RAPL1,GLI3,EPHA6,ADGRV1,ROBO2,PARD3,NLGN1,CDH23,TENM4,PTPRZ1,NEDD4L,VEGFA,CDH4
GO:BP	positive regulation of multicellular organismal process	GO:0051240	FALSE	0.0068288	2.16566	1704	60	17	21110	IL1RAPL1,GLI3,ADGRV1,ROBO2,ZBTB20,CDON,PARD3,RORA,HMGA2,NLGN1,NRG1,PLCB1,CHD7,TENM4,PTPRZ1,VEGFA,CDH4
GO:BP	positive regulation of cell differentiation	GO:0045597	FALSE	0.00815035	2.08882	849	60	12	21110	IL1RAPL1,GLI3,ROBO2,CDON,ZEB1,NRG1,PLCB1,TENM4,TCF4,PTPRZ1,VEGFA,CDH4
GO:BP	neural precursor cell proliferation	GO:0061351	TRUE	0.011512	1.93885	157	60	6	21110	GLI3,CDON,RORA,NFIA,PTPRZ1,VEGFA
GO:BP	positive regulation of developmental growth	GO:0048639	FALSE	0.0137844	1.86061	162	60	6	21110	NRG1,PLCB1,CHD7,NEDD4L,VEGFA,CDH4
GO:BP	multicellular organismal process	GO:0032501	FALSE	0.0145726	1.83646	7716	60	39	21110	OPCML,DACH1,IL1RAPL1,GLI3,EPHA6,GPC6,NHS,MEIS2,LSAMP,SYNE2,ADGRV1,SHROOM3,ROBO2,ZBTB20,CDON,KIAA1217,PARD3,RORA,NAV2,HMGA2,NLGN1,CDH23,PHLPP1,QKI,ZEB1,HDAC9,NRG1,PLCB1,NFIA,CHD7,TENM4,TCF4,PTPRZ1,NEDD4L,MID1,MSI2,COL11A1,VEGFA,CDH4
GO:BP	central nervous system development	GO:0007417	FALSE	0.0196503	1.70663	1092	60	13	21110	GLI3,MEIS2,SYNE2,ROBO2,CDON,RORA,NAV2,ZEB1,PLCB1,CHD7,TENM4,PTPRZ1,MSI2
GO:BP	cellular component morphogenesis	GO:0032989	FALSE	0.0269728	1.56907	796	60	11	21110	IL1RAPL1,GLI3,EPHA6,ROBO2,PARD3,NLGN1,TENM4,PTPRZ1,NEDD4L,VEGFA,CDH4
GO:BP	neuron projection morphogenesis	GO:0048812	FALSE	0.0279925	1.55296	650	60	10	21110	IL1RAPL1,GLI3,EPHA6,ROBO2,PARD3,NLGN1,PTPRZ1,NEDD4L,VEGFA,CDH4
GO:BP	embryo development	GO:0009790	FALSE	0.0322844	1.49101	1144	60	13	21110	GLI3,MEIS2,SHROOM3,CDON,KIAA1217,HMGA2,CDH23,ZEB1,PLCB1,CHD7,TENM4,COL11A1,VEGFA
GO:BP	muscle structure development	GO:0061061	FALSE	0.0336449	1.47308	664	60	10	21110	CDON,RORA,QKI,ZEB1,HDAC9,NRG1,PLCB1,CHD7,COL11A1,VEGFA
GO:BP	sensory organ morphogenesis	GO:0090596	FALSE	0.0339042	1.46975	286	60	7	21110	GLI3,CDON,CDH23,ZEB1,CHD7,COL11A1,VEGFA
GO:BP	plasma membrane bounded cell projection morphogenesis	GO:0120039	FALSE	0.0345278	1.46183	666	60	10	21110	IL1RAPL1,GLI3,EPHA6,ROBO2,PARD3,NLGN1,PTPRZ1,NEDD4L,VEGFA,CDH4
GO:BP	heterophilic cell-cell adhesion via plasma membrane cell adhesion molecules	GO:0007157	FALSE	0.0349287	1.45682	54	60	4	21110	IL1RAPL1,NLGN1,TENM4,CDH4
GO:BP	cell projection morphogenesis	GO:0048858	FALSE	0.0368229	1.43388	671	60	10	21110	IL1RAPL1,GLI3,EPHA6,ROBO2,PARD3,NLGN1,PTPRZ1,NEDD4L,VEGFA,CDH4
GO:BP	eye development	GO:0001654	FALSE	0.0375035	1.42593	404	60	8	21110	GLI3,NHS,MEIS2,CDON,ZEB1,NFIA,CHD7,VEGFA
GO:BP	neuron projection development	GO:0031175	FALSE	0.0384168	1.41548	990	60	12	21110	IL1RAPL1,GLI3,EPHA6,ADGRV1,ROBO2,PARD3,NLGN1,CDH23,PTPRZ1,NEDD4L,VEGFA,CDH4
GO:BP	visual system development	GO:0150063	FALSE	0.0402506	1.39523	408	60	8	21110	GLI3,NHS,MEIS2,CDON,ZEB1,NFIA,CHD7,VEGFA
GO:BP	sensory system development	GO:0048880	FALSE	0.0446877	1.34981	414	60	8	21110	GLI3,NHS,MEIS2,CDON,ZEB1,NFIA,CHD7,VEGFA
GO:BP	cell part morphogenesis	GO:0032990	FALSE	0.0473699	1.3245	691	60	10	21110	IL1RAPL1,GLI3,EPHA6,ROBO2,PARD3,NLGN1,PTPRZ1,NEDD4L,VEGFA,CDH4
GO:CC	cell junction	GO:0030054	TRUE	1.76363e-05	4.75359	2230	62	22	22122	IL1RAPL1,CDH12,GPC6,NHS,SYNE2,COL4A5,ADGRV1,SHROOM3,MAGI1,PARD3,NLGN1,CDH23,QKI,KCTD16,NRG1,PLCB1,NFIA,SNCAIP,PTPRK,PTPRZ1,VEGFA,PARD3B
GO:CC	adherens junction	GO:0005912	TRUE	0.000197691	3.70401	182	62	7	22122	CDH12,SHROOM3,MAGI1,PARD3,PTPRK,VEGFA,PARD3B
GO:CC	cell periphery	GO:0071944	TRUE	0.000951409	3.02163	6303	62	35	22122	OPCML,IL1RAPL1,NKAIN3,CDH12,EPHA6,GPC6,NHS,LSAMP,SYNE2,COL4A5,ADGRV1,SHROOM3,ROBO2,CDON,MAGI1,PARD3,LRRC3B,NAV2,NKAIN2,COL4A6,NLGN1,CDH23,PHLPP1,KCTD16,NRG1,TENM4,SLCO5A1,SNCAIP,PTPRK,PTPRZ1,NEDD4L,COL11A1,VEGFA,CDH4,PARD3B
GO:CC	extracellular matrix	GO:0031012	FALSE	0.00702391	2.15342	567	62	9	22122	GPC6,COL4A5,CDON,LRRC3B,NAV2,COL4A6,PTPRZ1,COL11A1,VEGFA
GO:CC	external encapsulating structure	GO:0030312	FALSE	0.00712146	2.14743	568	62	9	22122	GPC6,COL4A5,CDON,LRRC3B,NAV2,COL4A6,PTPRZ1,COL11A1,VEGFA
GO:CC	complex of collagen trimers	GO:0098644	TRUE	0.0080516	2.09412	22	62	3	22122	COL4A5,COL4A6,COL11A1
GO:CC	apical junction complex	GO:0043296	FALSE	0.0192318	1.71598	155	62	5	22122	NHS,SHROOM3,MAGI1,PARD3,PARD3B
GO:CC	cell-cell junction	GO:0005911	FALSE	0.022483	1.64815	511	62	8	22122	CDH12,NHS,SHROOM3,MAGI1,PARD3,PTPRK,VEGFA,PARD3B
GO:CC	catenin complex	GO:0016342	TRUE	0.0254195	1.59483	32	62	3	22122	CDH12,CDH23,CDH4
GO:CC	collagen type IV trimer	GO:0005587	TRUE	0.0416673	1.3802	7	62	2	22122	COL4A5,COL4A6
KEGG	Human papillomavirus infection	KEGG:05165	FALSE	0.00065464	3.184	331	28	8	8161	CREB5,COL4A5,MAGI1,PARD3,COL4A6,TCF7L1,MAML3,VEGFA
KEGG	Relaxin signaling pathway	KEGG:04926	FALSE	0.00427402	2.36916	129	28	5	8161	CREB5,COL4A5,COL4A6,PLCB1,VEGFA
KEGG	AGE-RAGE signaling pathway in diabetic complications	KEGG:04933	FALSE	0.0221106	1.6554	100	28	4	8161	COL4A5,COL4A6,PLCB1,VEGFA
WP	Ectoderm differentiation	WP:WP2858	FALSE	0.0417619	1.37922	141	35	5	8133	GLI3,CDON,ZFHX4,NLGN1,TCF7L1
TF	Factor: DB1; motif: GGRRRRGRRGGAGGGGGNGRRR; match class: 1	TF:M10107_1	FALSE	3.3684e-05	4.47258	2737	63	27	20011	OPCML,DACH1,NPAS3,EPHA6,MEIS2,LSAMP,SYNE2,COL4A5,ADGRV1,MPPED2,ROBO2,ZFHX4,PARD3,RORA,HMGA2,TCF7L1,QKI,ZEB1,KCTD16,NRG1,PLCB1,NFIA,MAML3,NEDD4L,MSI2,VEGFA,PARD3B
TF	Factor: FPM315; motif: GGAGGAGGRRGRGGRGGRRGR	TF:M07141	FALSE	0.00524805	2.28	2215	63	21	20011	NPAS3,EPHA6,MEIS2,ADARB2,COL4A5,ADGRV1,MPPED2,ROBO2,RORA,HMGA2,QKI,ZEB1,NRG1,PLCB1,TCF4,ANKRD28,MAML3,NEDD4L,MSI2,VEGFA,PARD3B
TF	Factor: WT1; motif: RGGNGGGGGAGGRGGNGGRG; match class: 1	TF:M10108_1	FALSE	0.00980384	2.0086	2927	63	24	20011	DACH1,NPAS3,EPHA6,MEIS2,ADARB2,LSAMP,SYNE2,MPPED2,ROBO2,PARD3,HMGA2,QKI,NRG1,PLCB1,NFIA,CHD7,ANKRD28,MAML3,SNCAIP,NEDD4L,MSI2,COL11A1,VEGFA,PARD3B
TF	Factor: ZF5; motif: NGAGCGCGC; match class: 1	TF:M10111_1	FALSE	0.0100695	1.99699	510	63	10	20011	GPC6,SYNE2,ADGRV1,NKAIN2,NLGN1,QKI,PLCB1,NEDD4L,VEGFA,CDH4
TF	Factor: ZXDL; motif: GSGSCNNGGGMRGCNCCGGGS; match class: 1	TF:M12722_1	FALSE	0.0143516	1.8431	6819	63	39	20011	DACH1,NKAIN3,NPAS3,FBXL7,GPC6,NHS,ADARB2,SYNE2,ADGRV1,MPPED2,ROBO2,CDON,MAGI1,PARD3,RORA,HMGA2,NKAIN2,NLGN1,TCF7L1,CDH23,PHLPP1,QKI,NRG1,PLCB1,NFIA,CHD7,TENM4,ANKRD28,SLCO5A1,MAML3,SNCAIP,PTPRK,PTPRZ1,NEDD4L,MSI2,COL11A1,VEGFA,CDH4,PARD3B
TF	Factor: MAZ; motif: GGGGGAGGGGGNGRGRRRGNRG; match class: 1	TF:M09984_1	FALSE	0.0152509	1.8167	5706	63	35	20011	OPCML,DACH1,NKAIN3,NPAS3,EPHA6,MEIS2,LSAMP,SYNE2,COL4A5,ADGRV1,MPPED2,ROBO2,CDON,MAGI1,PARD3,RORA,HMGA2,NKAIN2,NLGN1,TCF7L1,QKI,ZEB1,KCTD16,NRG1,PLCB1,NFIA,MAML3,SNCAIP,PTPRK,PTPRZ1,NEDD4L,MSI2,COL11A1,VEGFA,PARD3B
TF	Factor: FPM315; motif: SRGGGAGGAGGN	TF:M01587	FALSE	0.027031	1.56814	3326	63	25	20011	OPCML,NPAS3,EPHA6,FBXL7,NHS,MEIS2,LSAMP,ADGRV1,SHROOM3,MPPED2,CDON,MAGI1,RORA,HMGA2,TCF7L1,CDH23,QKI,HDAC9,NRG1,PLCB1,PTPRZ1,NEDD4L,MSI2,VEGFA,PARD3B
TF	Factor: FPM315; motif: GGGAGGAGGRRGRGGRGGRR; match class: 1	TF:M10134_1	FALSE	0.042816	1.36839	602	63	10	20011	OPCML,NPAS3,EPHA6,QKI,NRG1,MAML3,NEDD4L,MSI2,VEGFA,PARD3B
TF	Factor: DB1; motif: GGRRRRGRRGGAGGGGGNGRRR	TF:M10107	FALSE	0.0483201	1.31587	5985	63	35	20011	OPCML,DACH1,GLI3,NKAIN3,NPAS3,EPHA6,MEIS2,LSAMP,SYNE2,COL4A5,ADGRV1,MPPED2,ROBO2,ZFHX4,PARD3,RORA,HMGA2,TCF7L1,CDH23,QKI,ZEB1,KCTD16,NRG1,PLCB1,NFIA,CHD7,ANKRD28,MAML3,SNCAIP,PTPRZ1,NEDD4L,MSI2,COL11A1,VEGFA,PARD3B
MIRNA	hsa-miR-200c-3p	MIRNA:hsa-miR-200c-3p	FALSE	0.012848	1.89116	214	60	7	14850	GLI3,ZFHX4,TCF7L1,QKI,ZEB1,PTPRZ1,VEGFA
MIRNA	hsa-miR-147a	MIRNA:hsa-miR-147a	FALSE	0.0154635	1.81069	148	60	6	14850	IL1RAPL1,CDH12,NHS,CREB5,ZEB1,VEGFA
CORUM	PLCB1-PARD3-PARD6A complex	CORUM:5534	FALSE	0.0249648	1.60267	3	15	2	3383	PARD3,PLCB1
HP	Abnormality of tibia morphology	HP:0002992	FALSE	0.0315976	1.50035	98	30	6	4851	GLI3,GPC6,ADGRV1,CHD7,SETBP1,COL11A1
HP	Dyspepsia	HP:0410281	FALSE	0.0499706	1.30129	2	30	2	4851	COL4A5,COL4A6
HP	Tracheobronchial leiomyomatosis	HP:0006524	FALSE	0.0499706	1.30129	2	30	2	4851	COL4A5,COL4A6
HP	Diffuse leiomyomatosis	HP:0006756	FALSE	0.0499706	1.30129	2	30	2	4851	COL4A5,COL4A6

## Sheet: Sheet 2 - GOterms mixed identit
GOterms mixed identity RG/Neu cluster 1 versus cycling RG
source	term_name	term_id	highlighted	adjusted_p_value	negative_log10_of_adjusted_p_value	term_size	query_size	intersection_size	effective_domain_size	intersections
GO:MF	voltage-gated monoatomic cation channel activity	GO:0022843	TRUE	0.000413569	3.38345	144	46	6	20195	KCNH7,KCNQ5,CACNA1E,KCNQ3,KCNB2,CACNA2D1
GO:MF	voltage-gated monoatomic ion channel activity	GO:0005244	FALSE	0.00286118	2.54346	201	46	6	20195	KCNH7,KCNQ5,CACNA1E,KCNQ3,KCNB2,CACNA2D1
GO:MF	monoatomic ion channel activity	GO:0005216	FALSE	0.00298226	2.52545	443	46	8	20195	KCNH7,KCNQ5,CACNA1E,KCNQ3,KCNB2,GRIA2,CACNA2D1,SLC24A2
GO:MF	voltage-gated channel activity	GO:0022832	FALSE	0.00302825	2.51881	203	46	6	20195	KCNH7,KCNQ5,CACNA1E,KCNQ3,KCNB2,CACNA2D1
GO:MF	monoatomic ion gated channel activity	GO:0022839	FALSE	0.00409859	2.38737	328	46	7	20195	KCNH7,KCNQ5,CACNA1E,KCNQ3,KCNB2,GRIA2,CACNA2D1
GO:MF	gated channel activity	GO:0022836	FALSE	0.00426392	2.37019	330	46	7	20195	KCNH7,KCNQ5,CACNA1E,KCNQ3,KCNB2,GRIA2,CACNA2D1
GO:MF	monoatomic cation channel activity	GO:0005261	FALSE	0.00452229	2.34464	333	46	7	20195	KCNH7,KCNQ5,CACNA1E,KCNQ3,KCNB2,CACNA2D1,SLC24A2
GO:MF	channel activity	GO:0015267	FALSE	0.00697925	2.15619	498	46	8	20195	KCNH7,KCNQ5,CACNA1E,KCNQ3,KCNB2,GRIA2,CACNA2D1,SLC24A2
GO:MF	passive transmembrane transporter activity	GO:0022803	FALSE	0.00708097	2.14991	499	46	8	20195	KCNH7,KCNQ5,CACNA1E,KCNQ3,KCNB2,GRIA2,CACNA2D1,SLC24A2
GO:MF	potassium ion transmembrane transporter activity	GO:0015079	TRUE	0.0154781	1.81028	162	46	5	20195	KCNH7,KCNQ5,KCNQ3,KCNB2,SLC24A2
GO:MF	inorganic cation transmembrane transporter activity	GO:0022890	FALSE	0.0167911	1.77492	563	46	8	20195	KCNH7,KCNQ5,CACNA1E,KCNQ3,KCNB2,GRIA2,CACNA2D1,SLC24A2
GO:MF	delayed rectifier potassium channel activity	GO:0005251	FALSE	0.0271325	1.56651	33	46	3	20195	KCNQ5,KCNQ3,KCNB2
GO:MF	metal ion transmembrane transporter activity	GO:0046873	FALSE	0.0277009	1.55751	442	46	7	20195	KCNH7,KCNQ5,CACNA1E,KCNQ3,KCNB2,CACNA2D1,SLC24A2
GO:MF	voltage-gated potassium channel activity	GO:0005249	FALSE	0.0371355	1.43021	100	46	4	20195	KCNH7,KCNQ5,KCNQ3,KCNB2
GO:BP	axonogenesis	GO:0007409	TRUE	2.75935e-07	6.55919	460	45	12	21110	DCC,NRXN1,PTPRD,EPHA5,PLXNA2,NFIB,AUTS2,DCX,PLXNA4,CTNNA2,ANK3,BCL11B
GO:BP	axon development	GO:0061564	FALSE	8.77325e-07	6.05684	509	45	12	21110	DCC,NRXN1,PTPRD,EPHA5,PLXNA2,NFIB,AUTS2,DCX,PLXNA4,CTNNA2,ANK3,BCL11B
GO:BP	nervous system development	GO:0007399	FALSE	2.68784e-06	5.5706	2547	45	22	21110	OPCML,DCC,NRXN1,MYT1L,PTPRD,EPHA5,RBFOX3,PLXNA2,SOX4,NFIB,NAV3,AKT3,AUTS2,PLPPR1,DCX,NTM,ANK2,PLXNA4,CTNNA2,ZEB2,ANK3,BCL11B
GO:BP	cell morphogenesis involved in neuron differentiation	GO:0048667	FALSE	4.66464e-06	5.33118	590	45	12	21110	DCC,NRXN1,PTPRD,EPHA5,PLXNA2,NFIB,AUTS2,DCX,PLXNA4,CTNNA2,ANK3,BCL11B
GO:BP	cellular component morphogenesis	GO:0032989	FALSE	1.25039e-05	4.90295	796	45	13	21110	DCC,NRXN1,PTPRD,EPHA5,PLXNA2,NFIB,AUTS2,DCX,ANK2,PLXNA4,CTNNA2,ANK3,BCL11B
GO:BP	neuron development	GO:0048666	FALSE	1.28087e-05	4.89249	1144	45	15	21110	OPCML,DCC,NRXN1,MYT1L,PTPRD,EPHA5,PLXNA2,NFIB,AUTS2,DCX,NTM,PLXNA4,CTNNA2,ANK3,BCL11B
GO:BP	neuron projection morphogenesis	GO:0048812	FALSE	1.37923e-05	4.86036	650	45	12	21110	DCC,NRXN1,PTPRD,EPHA5,PLXNA2,NFIB,AUTS2,DCX,PLXNA4,CTNNA2,ANK3,BCL11B
GO:BP	cell morphogenesis involved in differentiation	GO:0000904	FALSE	1.69075e-05	4.77192	662	45	12	21110	DCC,NRXN1,PTPRD,EPHA5,PLXNA2,NFIB,AUTS2,DCX,PLXNA4,CTNNA2,ANK3,BCL11B
GO:BP	plasma membrane bounded cell projection morphogenesis	GO:0120039	FALSE	1.80787e-05	4.74283	666	45	12	21110	DCC,NRXN1,PTPRD,EPHA5,PLXNA2,NFIB,AUTS2,DCX,PLXNA4,CTNNA2,ANK3,BCL11B
GO:BP	cell projection morphogenesis	GO:0048858	FALSE	1.96454e-05	4.70674	671	45	12	21110	DCC,NRXN1,PTPRD,EPHA5,PLXNA2,NFIB,AUTS2,DCX,PLXNA4,CTNNA2,ANK3,BCL11B
GO:BP	cell part morphogenesis	GO:0032990	FALSE	2.72102e-05	4.56527	691	45	12	21110	DCC,NRXN1,PTPRD,EPHA5,PLXNA2,NFIB,AUTS2,DCX,PLXNA4,CTNNA2,ANK3,BCL11B
GO:BP	neuron differentiation	GO:0030182	FALSE	2.84872e-05	4.54535	1415	45	16	21110	OPCML,DCC,NRXN1,MYT1L,PTPRD,EPHA5,PLXNA2,SOX4,NFIB,AUTS2,DCX,NTM,PLXNA4,CTNNA2,ANK3,BCL11B
GO:BP	neurogenesis	GO:0022008	FALSE	5.60592e-05	4.25135	1705	45	17	21110	OPCML,DCC,NRXN1,MYT1L,PTPRD,EPHA5,PLXNA2,SOX4,NFIB,NAV3,AUTS2,DCX,NTM,PLXNA4,CTNNA2,ANK3,BCL11B
GO:BP	generation of neurons	GO:0048699	FALSE	5.7876e-05	4.2375	1488	45	16	21110	OPCML,DCC,NRXN1,MYT1L,PTPRD,EPHA5,PLXNA2,SOX4,NFIB,AUTS2,DCX,NTM,PLXNA4,CTNNA2,ANK3,BCL11B
GO:BP	axon guidance	GO:0007411	FALSE	9.17049e-05	4.03761	249	45	8	21110	DCC,NRXN1,PTPRD,EPHA5,PLXNA2,NFIB,PLXNA4,BCL11B
GO:BP	neuron projection guidance	GO:0097485	FALSE	9.45881e-05	4.02416	250	45	8	21110	DCC,NRXN1,PTPRD,EPHA5,PLXNA2,NFIB,PLXNA4,BCL11B
GO:BP	central nervous system neuron differentiation	GO:0021953	FALSE	0.00017944	3.74608	179	45	7	21110	DCC,NRXN1,SOX4,NFIB,DCX,PLXNA4,BCL11B
GO:BP	potassium ion transmembrane transport	GO:0071805	TRUE	0.000623753	3.20499	215	45	7	21110	KCNH7,KCNQ5,KCNQ3,KCNB2,ANK2,ANK3,SLC24A2
GO:BP	central nervous system projection neuron axonogenesis	GO:0021952	FALSE	0.00076201	3.11804	29	45	4	21110	DCC,NFIB,DCX,PLXNA4
GO:BP	cell morphogenesis	GO:0000902	FALSE	0.00118038	2.92798	978	45	12	21110	DCC,NRXN1,PTPRD,EPHA5,PLXNA2,NFIB,AUTS2,DCX,PLXNA4,CTNNA2,ANK3,BCL11B
GO:BP	neuron projection development	GO:0031175	FALSE	0.00134322	2.87185	990	45	12	21110	DCC,NRXN1,PTPRD,EPHA5,PLXNA2,NFIB,AUTS2,DCX,PLXNA4,CTNNA2,ANK3,BCL11B
GO:BP	potassium ion transport	GO:0006813	FALSE	0.00134543	2.87114	241	45	7	21110	KCNH7,KCNQ5,KCNQ3,KCNB2,ANK2,ANK3,SLC24A2
GO:BP	system development	GO:0048731	FALSE	0.00209886	2.67802	3987	45	23	21110	OPCML,DCC,NRXN1,MYT1L,PTPRD,EPHA5,RBFOX3,PLXNA2,SOX4,THSD7A,NFIB,NAV3,AKT3,AUTS2,PLPPR1,DCX,NTM,ANK2,PLXNA4,CTNNA2,ZEB2,ANK3,BCL11B
GO:BP	central nervous system neuron axonogenesis	GO:0021955	FALSE	0.00233533	2.63165	38	45	4	21110	DCC,NFIB,DCX,PLXNA4
GO:BP	regulation of transmembrane transport	GO:0034762	TRUE	0.00672542	2.17228	592	45	9	21110	NRXN1,KCNH7,KCNQ5,CACNA1E,KCNQ3,KCNB2,ANK2,ANK3,CACNA2D1
GO:BP	cell differentiation	GO:0030154	FALSE	0.00882878	2.0541	4318	45	23	21110	OPCML,DCC,NRXN1,RUNX1T1,MYT1L,PTPRD,EPHA5,PLXNA2,SOX4,THSD7A,NFIB,NAV3,AUTS2,MIAT,DCX,KAZN,NTM,ANK2,PLXNA4,CTNNA2,ZEB2,ANK3,BCL11B
GO:BP	cellular developmental process	GO:0048869	FALSE	0.00982109	2.00784	4344	45	23	21110	OPCML,DCC,NRXN1,RUNX1T1,MYT1L,PTPRD,EPHA5,PLXNA2,SOX4,THSD7A,NFIB,NAV3,AUTS2,MIAT,DCX,KAZN,NTM,ANK2,PLXNA4,CTNNA2,ZEB2,ANK3,BCL11B
GO:BP	regulation of monoatomic ion transmembrane transport	GO:0034765	FALSE	0.0105118	1.97832	467	45	8	21110	KCNH7,KCNQ5,CACNA1E,KCNQ3,KCNB2,ANK2,ANK3,CACNA2D1
GO:BP	membrane depolarization during cardiac muscle cell action potential	GO:0086012	TRUE	0.021703	1.66348	21	45	3	21110	ANK2,ANK3,CACNA2D1
GO:BP	central nervous system development	GO:0007417	FALSE	0.0250027	1.60201	1092	45	11	21110	DCC,NRXN1,EPHA5,PLXNA2,SOX4,NFIB,AKT3,DCX,PLXNA4,CTNNA2,BCL11B
GO:BP	regulation of biological quality	GO:0065008	TRUE	0.0303076	1.51845	2964	45	18	21110	DCC,NRXN1,KCNH7,PTPRD,EPHA5,KCNQ3,PLXNA2,SOX4,AKT3,NBEA,ANK2,PTPRN2,PLXNA4,CTNNA2,CORO2B,ANK3,CACNA2D1,SLC24A2
GO:BP	multicellular organism development	GO:0007275	FALSE	0.0332776	1.47785	4658	45	23	21110	OPCML,DCC,NRXN1,MYT1L,PTPRD,EPHA5,RBFOX3,PLXNA2,SOX4,THSD7A,NFIB,NAV3,AKT3,AUTS2,PLPPR1,DCX,NTM,ANK2,PLXNA4,CTNNA2,ZEB2,ANK3,BCL11B
GO:BP	locomotion	GO:0040011	TRUE	0.0367402	1.43486	1365	45	12	21110	DCC,NRXN1,PTPRD,MALAT1,EPHA5,PLXNA2,NFIB,NAV3,AKT3,PLXNA4,CTNNA2,BCL11B
GO:BP	anatomical structure morphogenesis	GO:0009653	FALSE	0.0386228	1.41316	2712	45	17	21110	DCC,NRXN1,PTPRD,EPHA5,PLXNA2,SOX4,THSD7A,NFIB,AKT3,AUTS2,DCX,ANK2,PLXNA4,CTNNA2,SPIRE1,ANK3,BCL11B
GO:BP	cell development	GO:0048468	FALSE	0.0493919	1.30634	2763	45	17	21110	OPCML,DCC,NRXN1,MYT1L,PTPRD,EPHA5,PLXNA2,SOX4,NFIB,AUTS2,DCX,NTM,ANK2,PLXNA4,CTNNA2,ANK3,BCL11B
GO:CC	neuron projection	GO:0043005	TRUE	1.60758e-05	4.79383	1394	46	15	22122	DCC,NRXN1,EPHA5,KCNQ3,NFIB,AUTS2,PLPPR1,KCNB2,DCX,ANKS1B,ANK2,CTNNA2,GRIA2,ANK3,BCL11B
GO:CC	synaptic membrane	GO:0097060	TRUE	2.39042e-05	4.62153	397	46	9	22122	DCC,NRXN1,PTPRD,LRRTM4,NBEA,ANK2,GRIA2,ANK3,KCTD16
GO:CC	plasma membrane	GO:0005886	TRUE	3.95184e-05	4.4032	5819	46	29	22122	OPCML,DCC,LRRC7,NRXN1,KCNH7,KCNQ5,PTPRD,CACNA1E,EPHA5,KCNQ3,PLXNA2,THSD7A,LRRTM4,PLPPR1,KCNB2,ANKS1B,KAZN,NTM,NBEA,ANK2,PTPRN2,PLXNA4,CTNNA2,SPIRE1,GRIA2,ANK3,CACNA2D1,SLC24A2,KCTD16
GO:CC	synapse	GO:0045202	FALSE	0.000208489	3.68092	1465	46	14	22122	DCC,NRXN1,PTPRD,CACNA1E,KCNQ3,LRRTM4,ANKS1B,NBEA,ANK2,PTPRN2,PLXNA4,GRIA2,ANK3,KCTD16
GO:CC	cell junction	GO:0030054	FALSE	0.000238734	3.62209	2230	46	17	22122	DCC,NRXN1,PTPRD,CACNA1E,KCNQ3,LRRTM4,ANKS1B,KAZN,NBEA,ANK2,PTPRN2,PLXNA4,CTNNA2,GRIA2,CORO2B,ANK3,KCTD16
GO:CC	cell periphery	GO:0071944	FALSE	0.000248348	3.60494	6303	46	29	22122	OPCML,DCC,LRRC7,NRXN1,KCNH7,KCNQ5,PTPRD,CACNA1E,EPHA5,KCNQ3,PLXNA2,THSD7A,LRRTM4,PLPPR1,KCNB2,ANKS1B,KAZN,NTM,NBEA,ANK2,PTPRN2,PLXNA4,CTNNA2,SPIRE1,GRIA2,ANK3,CACNA2D1,SLC24A2,KCTD16
GO:CC	postsynaptic membrane	GO:0045211	FALSE	0.000393007	3.4056	282	46	7	22122	DCC,LRRTM4,NBEA,ANK2,GRIA2,ANK3,KCTD16
GO:CC	cell projection	GO:0042995	FALSE	0.000663639	3.17807	2400	46	17	22122	DCC,NRXN1,EPHA5,KCNQ3,THSD7A,NFIB,AUTS2,PLPPR1,KCNB2,DCX,ANKS1B,ANK2,CTNNA2,GRIA2,ANK3,BCL11B,KCTD16
GO:CC	plasma membrane bounded cell projection	GO:0120025	FALSE	0.00786261	2.10443	2286	46	15	22122	DCC,NRXN1,EPHA5,KCNQ3,NFIB,AUTS2,PLPPR1,KCNB2,DCX,ANKS1B,ANK2,CTNNA2,GRIA2,ANK3,BCL11B
GO:CC	monoatomic ion channel complex	GO:0034702	TRUE	0.00949736	2.0224	311	46	6	22122	KCNQ5,CACNA1E,KCNQ3,KCNB2,GRIA2,CACNA2D1
GO:CC	axon	GO:0030424	FALSE	0.0112068	1.95052	648	46	8	22122	DCC,NRXN1,EPHA5,KCNQ3,NFIB,AUTS2,CTNNA2,ANK3
GO:CC	postsynapse	GO:0098794	FALSE	0.0134434	1.87149	665	46	8	22122	DCC,LRRTM4,ANKS1B,NBEA,ANK2,GRIA2,ANK3,KCTD16
GO:CC	somatodendritic compartment	GO:0036477	TRUE	0.0138289	1.85921	867	46	9	22122	NRXN1,CACNA1E,EPHA5,RBFOX3,PDE1A,KCNB2,ANKS1B,GRIA2,ANK3
GO:CC	cation channel complex	GO:0034703	FALSE	0.0148296	1.82887	206	46	5	22122	KCNQ5,CACNA1E,KCNQ3,KCNB2,CACNA2D1
GO:CC	neuronal cell body	GO:0043025	FALSE	0.0184998	1.73283	512	46	7	22122	NRXN1,CACNA1E,EPHA5,RBFOX3,PDE1A,KCNB2,GRIA2
GO:CC	neuron to neuron synapse	GO:0098984	FALSE	0.0298965	1.52438	383	46	6	22122	DCC,NRXN1,PTPRD,ANKS1B,PLXNA4,GRIA2
GO:CC	cell body	GO:0044297	FALSE	0.0400361	1.39755	580	46	7	22122	NRXN1,CACNA1E,EPHA5,RBFOX3,PDE1A,KCNB2,GRIA2
GO:CC	membrane	GO:0016020	FALSE	0.0401752	1.39604	9878	46	33	22122	OPCML,DCC,LRRC7,NRXN1,KCNH7,KCNQ5,PTPRD,CACNA1E,EPHA5,KCNQ3,PLXNA2,PPP2R2B,THSD7A,NAV3,LRRTM4,AKT3,PLPPR1,KCNB2,ANKS1B,KAZN,NTM,NBEA,ANK2,PTPRN2,PLXNA4,CTNNA2,SPIRE1,GRIA2,CORO2B,ANK3,CACNA2D1,SLC24A2,KCTD16
GO:CC	transmembrane transporter complex	GO:1902495	FALSE	0.0426883	1.36969	409	46	6	22122	KCNQ5,CACNA1E,KCNQ3,KCNB2,GRIA2,CACNA2D1
GO:CC	T-tubule	GO:0030315	TRUE	0.0428672	1.36788	54	46	3	22122	ANK2,ANK3,CACNA2D1
REAC	Neuronal System	REAC:R-HSA-112316	FALSE	2.17106e-05	4.66333	400	30	10	10790	NRXN1,KCNH7,KCNQ5,PTPRD,CACNA1E,KCNQ3,LRRTM4,KCNB2,NBEA,GRIA2
REAC	Voltage gated Potassium channels	REAC:R-HSA-1296072	FALSE	0.00178115	2.7493	43	30	4	10790	KCNH7,KCNQ5,KCNQ3,KCNB2
REAC	Interaction between L1 and Ankyrins	REAC:R-HSA-445095	FALSE	0.026514	1.57652	31	30	3	10790	KCNQ3,ANK2,ANK3
REAC	Axon guidance	REAC:R-HSA-422475	FALSE	0.0295841	1.52894	549	30	8	10790	DCC,EPHA5,KCNQ3,PLXNA2,DCX,ANK2,PLXNA4,ANK3
REAC	Developmental Biology	REAC:R-HSA-1266738	FALSE	0.0402104	1.39566	1124	30	11	10790	DCC,EPHA5,KCNQ3,PLXNA2,AKT3,DCX,KAZN,ANK2,PLXNA4,CTNNA2,ANK3
REAC	Nervous system development	REAC:R-HSA-9675108	FALSE	0.0404007	1.39361	574	30	8	10790	DCC,EPHA5,KCNQ3,PLXNA2,DCX,ANK2,PLXNA4,ANK3
TF	Factor: WT1; motif: RGGNGGGGGAGGRGGNGGRG; match class: 1	TF:M10108_1	FALSE	0.0227704	1.64263	2927	46	19	20011	CCSER1,LRRC7,RUNX1T1,CACNA1E,RBFOX3,KCNQ3,ADARB2,THSD7A,AKT3,AUTS2,KCNB2,ANKS1B,NBEA,PTPRN2,PLXNA4,CTNNA2,ZEB2,CACNA2D1,BCL11B
CORUM	KCNQ3-KCNQ5 complex	CORUM:6717	FALSE	0.00139969	2.85397	2	10	2	3383	KCNQ5,KCNQ3
HP	Language impairment	HP:0002463	FALSE	0.0105665	1.97607	1021	21	14	4851	DCC,MYT1L,KCNQ5,CACNA1E,SOX4,AUTS2,DCX,NBEA,CTNNA2,GRIA2,ZEB2,ANK3,CACNA2D1,BCL11B
HP	Focal-onset seizure	HP:0007359	FALSE	0.0221423	1.65478	294	21	8	4851	MYT1L,KCNQ5,KCNQ3,AKT3,DCX,NBEA,GRIA2,ZEB2
